# Supplementary material for: Boiling Time to Estimated Stunning and Death of Decapod Crustaceans of Different Sizes and Shapes
Source: Animals (Basel). 2024 Nov 14;14(22):3277. doi: 10.3390/ani14223277 (PMC11591275; doi:10.3390/ani14223277)
Supplement: Supplementary file 1 [file animals-14-03277-s001.zip › Table S2.xlsx]

## Sheet: Overview
Common name	Size	n	Starting temp. (˚C)	Point of measure	BMAVG (g)	BMSTD (g)	TLAVG (cm)	TLSTD (cm)	CLAVG (cm)	CLSTD (cm)	CWAVG (cm)	CWSTD (cm)	tX->26 ˚C, ant., AVG (s)	tX->26 ˚C, ant., STD (s)	tX->44 ˚C, ant., AVG (s)	tX->44 ˚C, ant., STD (s)	tX->26 ˚C, core, AVG (s)	tX->26 ˚C, core, STD (s)	tX->44 ˚C, core, AVG (s)	tX->44 ˚C, core, STD (s)
Baltic prawn	S	4	10	Anterior ganglion	0.77	0.140238	4.45	0.208167	0.95	0.057735	N/A	N/A	4.75	2.21736	10.5	2.51661	N/A	N/A	N/A	N/A
Baltic prawn	M	4	0	Anterior ganglion	2.505	0.437455	6.2	0.355903	1.375	0.0957427	N/A	N/A	13	1.1547	22.25	1.25831	N/A	N/A	N/A	N/A
Baltic prawn	M	4	10	Anterior ganglion	2.2825	0.370799	6.05	0.369685	1.4	0.11547	N/A	N/A	8.75	0.5	18	0.816497	N/A	N/A	N/A	N/A
Baltic prawn	M	4	10	Core	2.3125	0.0899537	6.25	0.173205	1.4	0	N/A	N/A	N/A	N/A	N/A	N/A	14	1.1547	24.25	1.25831
Baltic prawn	M	4	20	Anterior ganglion	2.36	0.177576	6.225	0.0957427	1.425	0.05	N/A	N/A	6.25	2.5	15.25	3.77492	N/A	N/A	N/A	N/A
Baltic prawn	M	6	24.4	Anterior ganglion	2.41167	0.261948	6.11667	0.337145	1.41667	0.0752773	N/A	N/A	2.33333	1.21106	9.33333	2.33809	N/A	N/A	N/A	N/A
Signal crayfish	S	4	10	Anterior ganglion	3.0925	1.74823	4.775	0.970824	1.7	0.424264	N/A	N/A	9	2.70801	17.5	3.69685	N/A	N/A	N/A	N/A
Signal crayfish	M	4	0	Anterior ganglion	30.27	2.42895	9.975	0.170783	3.775	0.0957427	N/A	N/A	33.5	6.35085	52.5	6.13732	N/A	N/A	N/A	N/A
Signal crayfish	M	4	10	Anterior ganglion / core	31.68	6.3474	9.975	0.262996	3.775	0.262996	N/A	N/A	23.5	12.7932	43.75	16.5806	47.75	16.2558	87	24.8059
Signal crayfish	M	4	20	Anterior ganglion	30.2975	4.90101	9.875	0.170783	3.725	0.206155	N/A	N/A	12.25	1.70783	31.25	6.39661	N/A	N/A	N/A	N/A
Signal crayfish	L	4	10	Anterior ganglion	86.1825	2.82834	13.25	0.238048	5.2	0.0816497	N/A	N/A	34.5	10.7858	62.5	12.7932	N/A	N/A	N/A	N/A
Lobster	M	3	10	Anterior ganglion / core	569.7	183.661	26.4	3.38083	9.6	1.12694	N/A	N/A	55.6667	30.5505	93	46.6798	181	25.632	289.333	43.6616
Green crab	S	4	10	Anterior ganglion / core	5.105	1.25821	N/A	N/A	N/A	N/A	2.65	0.3	10.5	5.19615	24.5	8.02081	24	6.97615	45.5	9.46925
Green crab	M	4	0	Anterior ganglion / core	53.4275	3.89487	N/A	N/A	N/A	N/A	5.875	0.0957427	15.5	0.57735	35.5	1.73205	134	18.7617	211	16.6733
Green crab	M	4	10	Anterior ganglion / core	49.275	6.37688	N/A	N/A	N/A	N/A	5.9	0.270801	13	4.76095	35.5	12.9743	89	13.6382	157.5	11.0905
Green crab	M	4	20	Anterior ganglion / core	46.925	2.9945	N/A	N/A	N/A	N/A	5.75	0.173205	5.25	2.5	20	6.68331	62	11.3431	132.75	20.5649
Green crab	L	4	10	Anterior ganglion / core	70.5475	7.14303	N/A	N/A	N/A	N/A	6.6	0.416333	9.75	0.5	28.75	4.5	143.75	13.5739	226	14.8549
Brown crab	S	4	10	Anterior ganglion / core	70.0375	8.35911	N/A	N/A	N/A	N/A	7.575	0.206155	23.75	10.7819	50.5	18.5562	74.75	18.9627	152	19.8158
Brown crab	M	2	10	Anterior ganglion / core	704.35	7.00036	N/A	N/A	N/A	N/A	17.1	1.27279	68	36.7696	161	100.409	438	16.9706	661.5	31.8198
			Abbreviations
			ant.	Anterior ganglion
			AVG	Average
			BM	Body mass
			CL	Carapace length
			CW	Carapace width
			L	Large
			M	Medium
			n	Number of animals
			S	Small
			STD	Standard deviation
			t	Time
			temp.	Temperature
			TL	Total length
			X	Starting temperature

## Sheet: Baltic prawn
Passed 26 ˚C	Small size, 10 ˚C, anterior ganglion					Medium size, 0 ˚C, anterior ganglion						Medium size, 10 ˚C, anterior ganglion						Medium size, 10 ˚C, core						Medium size, 20 ˚C, anterior ganglion							Medium size, 24 ˚C, non-standardized boiling, anterior ganglion
Passed 44 ˚C
	Vital parameters						Vital parameters						Vital parameters						Vital parameters						Vital parameters						Vital parameters
	Pads_S_10 ˚C_ant_1	Pads_S_10 ˚C_ant_2	Pads_S_10 ˚C_ant_3	Pads_S_10 ˚C_ant_4			Pads_M_0 ˚C_ant_1	Pads_M_0 ˚C_ant_2	Pads_M_0 ˚C_ant_3	Pads_M_0 ˚C_ant_4			Pads_M_10 ˚C_ant_1	Pads_M_10 ˚C_ant_2	Pads_M_10 ˚C_ant_3	Pads_M_10 ˚C_ant_4			Pads_M_10 ˚C_core_1	Pads_M_10 ˚C_core_2	Pads_M_10 ˚C_core_3	Pads_M_10 ˚C_core_4			Pads_M_20 ˚C_ant_1	Pads_M_20 ˚C_ant_2	Pads_M_20 ˚C_ant_3	Pads_M_20 ˚C_ant_4			Pads_M_24 ˚C_n.s._ant_1	Pads_M_24 ˚C_n.s._ant_2	Pads_M_24 ˚C_n.s._ant_3	Pads_M_24 ˚C_n.s._ant_4	Pads_M_24 ˚C_n.s._ant_5	Pads_M_24 ˚C_n.s._ant_6
BM (g)	0.88	0.89	0.71	0.6		BM (g)	2.87	1.93	2.4	2.82		BM (g)	1.96	2.79	2.06	2.32		BM (g)	2.2	2.39	2.28	2.38		BM (g)	2.43	2.1	2.5	2.41		BM (g)	2.71	2.35	2.14	2.7	2.46	2.11
TL (cm)	4.5	4.7	4.4	4.2		TL (cm)	6.5	5.7	6.2	6.4		TL (cm)	5.7	6.5	5.8	6.2		TL (cm)	6	6.4	6.3	6.3		TL (cm)	6.2	6.1	6.3	6.3		TL (cm)	6.4	6.2	5.5	6.4	6.2	6
CL (cm)	1	0.9	1	0.9		CL (cm)	1.5	1.3	1.4	1.3		CL (cm)	1.3	1.5	1.3	1.5		CL (cm)	1.4	1.4	1.4	1.4		CL (cm)	1.4	1.5	1.4	1.4		CL (cm)	1.4	1.4	1.3	1.5	1.5	1.4
	Temperature (˚C)						Temperature (˚C)						Temperature (˚C)						Temperature (˚C)						Temperature (˚C)						Temperature (˚C)				Temperature (˚C)
Time (s)	Pads_S_10 ˚C_ant_1	Pads_S_10 ˚C_ant_2	Pads_S_10 ˚C_ant_3	Pads_S_10 ˚C_ant_4		Time (s)	Pads_M_0 ˚C_ant_1	Pads_M_0 ˚C_ant_2	Pads_M_0 ˚C_ant_3	Pads_M_0 ˚C_ant_4		Time (s)	Pads_M_10 ˚C_ant_1	Pads_M_10 ˚C_ant_2	Pads_M_10 ˚C_ant_3	Pads_M_10 ˚C_ant_4		Time (s)	Pads_M_10 ˚C_core_1	Pads_M_10 ˚C_core_2	Pads_M_10 ˚C_core_3	Pads_M_10 ˚C_core_4		Time (s)	Pads_M_20 ˚C_ant_1	Pads_M_20 ˚C_ant_2	Pads_M_20 ˚C_ant_3	Pads_M_20 ˚C_ant_4		Time, 1-3 (s)	Pads_M_24 ˚C_n.s._ant_1	Pads_M_24 ˚C_n.s._ant_2	Pads_M_24 ˚C_n.s._ant_3	Time, 4-6 (s)	Pads_M_24 ˚C_n.s._ant_4	Pads_M_24 ˚C_n.s._ant_5	Pads_M_24 ˚C_n.s._ant_6
0	10.4	10.6	10.5	10.7		0	1	0.3	0.8	0.2		0	9.9	9.8	9.7	9.7		0	9.9	10	10.1	10		0	19.6	20.1	19.9	19.6		0	23.8	24.6	24.8	0	25.3	23.6	24.4
1	15.3	20.1	11.6	15.8		1	1	0.3	1	0.2		1	10.3	10.2	9.9	10.1		1	10	10	10.1	10		1	19.7	20.1	21.7	19.8		1	23.8	25.2	26.2	1	27.8	24.4	24.8
2	19.7	25.6	13.3	20		2	1.7	0.8	1.9	1		2	11.9	11.6	10.8	11.8		2	10.3	10.3	10.3	10		2	20	20.2	24.2	20.5		2	24.5	26.3	28.3	2	31.8	25.8	25.8
3	23.8	30.5	15.9	24.3		3	3.1	2.1	3.4	2.9		3	14.1	13.5	12.3	14.1		3	11	10.3	10.6	10.2		3	20.9	20.6	26.7	22		3	25.7	28.8	30.7	3	34.9	28	27.9
4	27.5	34.6	18.7	28.6		4	5.2	4	5.3	5.3		4	16.8	15.7	14.5	16.8		4	12	11	11.4	10.6		4	22.2	21.3	29.3	23.8		4	27.1	27.8	33.4	4	38.4	30.6	30.4
5	31	34.6	21.5	32.6		5	7.6	6.2	7.5	7.9		5	19.5	18.1	16.9	19.6		5	13.3	12.1	11.4	11.4		5	23.8	22.4	32	25.9		5	28.9	29.5	36.2	5	42	33.7	33.4
6	34.1	38.2	24.5	36.3		6	10.3	8.8	9.7	10.6		6	22.3	20.4	19.5	22.3		6	13.8	13.5	12.6	12.6		6	25.5	22.4	34.6	28.1		6	30.8	31.4	39.1	6	45.8	36.9	36.6
7	37.1	41.6	27.4	38.9		7	13.1	11.5	12.1	13.2		7	25.1	22.9	22.2	25.1		7	14.8	15.1	14.1	14		7	27.3	23.8	36.9	30.4		7	32.8	33.3	42	7	45.8	40.1	40
8	39.9	44.8	30.3	39.7		8	15.9	14.4	14.5	15.9		8	25.1	25.2	24.9	27.7		8	16.5	16.9	15.8	15.7		8	29.3	25.3	39.3	32.8		8	35	35.4	44.9	8	49.3	43.3	43.3
9	42.5	47.7	33.2	42.9		9	18.5	17.3	16.9	18.4		9	27.8	27.7	27.4	30.3		9	18.3	18.8	17.6	17.4		9	31.3	27	41.6	35		9	37.2	37.6	47.7	9	52.5	46.6	46.5
10	45	50.4	36	45.9		10	21	20.1	18.8	21		10	30.4	30	29.9	30.3		10	20.4	20.8	19.6	19.2		10	33.3	28.8	43.9	37.3		10	39.5	39.7	50.5	10	55.5	49.5	49.5
11	47.3	52.8	38.6	48.6		11	23.5	23	19.2	23.6		11	33	32	32.3	32.7		11	22.5	22.8	21.5	21.3		11	35.3	30.6	46.1	39.5		11	41.7	41.9	53.3	11	58.5	52.6	52.4
12	49.7	55.1	41.1	51.1		12	26	25.7	21.6	26.1		12	35.4	32.2	34.6	35		12	24.5	24.7	23.5	23.4		12	37.3	32.4	48.1	41.7		12	44	44.1	56	12	61.2	55.4	55.2
13	52	57.3	43.5	53.4		13	28.4	25.7	24	28.5		13	37.8	34.3	34.6	37.1		13	26.7	26.7	23.5	25.4		13	39.2	34.3	50	43.9		13	46.2	46.2	58.7	13	63.9	58.1	56.8
14	54.2	59.4	45.7	55.6		14	30.7	28.4	26.3	30.8		14	40	36.3	36.8	39.2		14	28.8	28.7	25.4	25.4		14	41.1	36.1	51.9	45.9		14	48.5	48.2	61.1	14	66.5	60.6	57.9
15	56.3	61.4	47.9	57.5		15	33	31	28.6	33		15	40	38.2	38.9	41.2		15	31	30.7	27.4	27.5		15	43	37.8	53.7	47.8		15	50.6	48.2	63.5	19	77	69.3	68.6
16	58.3	63.4	49.9	59.4		16	35.1	33.4	30.8	35.1		16	42.1	39.9	40.9	43.1		16	33.1	32.6	29.4	29.6		16	44.8	39.6	55.4	49.7		20	60.5	57.4	74.9	24	83	79.6	77.3
17	60.2	65	51.9	61.1		17	38.1	35.8	32.9	37.1		17	42.2	41.6	42.7	44.9		17	35.2	34.5	31.3	31.6		17	44.8	39.6	57	51.5		25	68.8	65.6	82.7	29	88.9	84.4	84
22	67.2	70.4	59.7	67.8		18	39	38	35	39.1		18	46.1	43.2	44.5	46.6		18	37.2	35.3	33.3	33.5		18	46.5	41.3	58.6	53.2		30	76.3	73	88	34	92.1	89.2	88.1
27	74	76.1	65.9	73.4		19	40.8	40.1	36.9	40.7		19	48	44.8	46.3	48.3		19	39.2	36.3	35.1	35.4		19	48.2	42.9	59.9	54.8		35	81.8	77	92	39	94.7	92.7	93
32	79.3	80.3	70.2	77.4		20	41.9	42.3	38.7	40.9		20	49.8	46.2	48	49.8		20	40.1	38.2	37	37.3		20	49.8	44.4	61.3	56.3		40	85.3	81.1	94.7	44	96.1	95.6	95.1
37	82.4	83	76.2	80.9		21	42.9	44.3	40.5	42.8		21	51.5	49.7	49.7	51.4		21	41.1	39.9	37	39.1		21	51.3	46	62.6	57.8		45	88.8	84.1	96.2	49	97.5	98.8	96.6
42	85.5	85.4	79.2	83.1		22	44.5	46.1	42.1	44.5		22	53.2	49.1	51.3	52.8		22	42.9	41.6	38.8	40.9		22	52.8	47.4	62.6	59.2		50	91.5	87	98	54	98.5	99.5	97.6
47	87.5	87.1	81.1	85.1		23	46.2	48	43.8	46.2		23	54.8	50.4	52.8	54.3		23	44.7	43.3	40.6	42.6		23	54.1	48.9	63.8	60.5		55	93.5	89.1	99.2	59	99.3	99.9	98.6
52	88.7	88.5	83	86.6		24	47.9	48	45.4	47.8		28	60.6	55.4	59.6	59.2		24	46.5	44.9	42.3	44.2		24	55.5	50.3	64.9	61.9		60	95	91.3	99.5	64	99.8	100.2	99.3
57	90.1	88.8	84.4	87.7		25	49.5	49.7	46.9	49.4		33	66.5	60.9	65	64.3		25	48.1	46.5	43.9	45.8		29	61.3	55.3	70.1	66.2		65	96.3	93.1	99.7
62	91	90.8	86.3	88.6		26	51	51.3	48.4	50.9		38	70.3	65.6	68.7	68.7		26	49.8	48.1	45.4	45.9		34	66.4	60.6	75.3	72.9		70	97.1	94.4	99.8
67	91.7	91.6	87.7	89.6		27	52.5	53	49.8	52.4		43	75.4	69.3	74.6	73.5		27	51.4	49.6	47	47.4		39	69.8	65.3	79.2	76		75	98	95.7	99.8
72	92.4	92	88.9	90.6		28	53.9	54.4	51.2	53.9		48	78.7	73.3	77.3	76.4		28	53	51	48.6	48.9		44	75.3	68.4	82.3	79.2		80	98.7	96.6	99.9
77	93.1	92.4	90	91.3		33	59.8	60.8	57.6	60.4		53	81.3	75.4	80	79		29	54.5	52.4	49.6	50.4		69	86.4	82.8	90.9	89.2		85	99.4	97.5	99.9
87	93.9	93.3	91.3	92.4		38	64.5	64.8	62	65.6		58	83	77.8	82.1	81.1		30	56	53.7	50.1	51.8		74	87.9	84.6	91.8	90.5		90	99.8	98.3	99.9
97	94.5	94.1	92.5	93.6		43	68.3	69	66.7	69.2		63	84.7	79.9	83.9	82.8		35	61.5	58.7	57	58.2		79	88.7	86.1	92.4	91.5
107	95.5	95.1	93.6	94.6		48	72.9	73.5	70	73.9		68	86.1	81.6	85.4	84.1		40	67.3	63.9	61.7	62.8		84	89.8	87.2	92.9	92.3
117	96	95.6	94.3	95.4		53	75.5	75.8	75.2	77		73	87	83.1	86.7	85.5		45	73.4	68.2	67	67.1		89	90.7	88.6	93.3	92.7
127	96.7	96	95.2	96.2		58	78	78.4	78	79.6		78	87.8	84.3	87.7	86.7		50	77.3	73.3	70.4	69.9		94	91.3	89.5	93.8	93.2
137	97.3	96.7	96.1	96.9		63	80.8	80.2	80.4	81.5		83	88.7	85.6	88.5	87.8		55	80	76	75.5	74.9		104	92.7	91.2	94.7	94.4
147	98	97.3	97.1	97.4		68	81.4	82.3	82.4	83.2		88	89.5	86.8	89.2	88.3		60	82.7	78.7	78	77.1		114	93.8	92.6	95.3	95.3
157	98.6	97.9	98	98.1		73	82.9	84.1	83.8	84.44		93	90	87.8	90	89		65	84.8	81.1	80.8	79.5		124	94.5	93.6	96	96.2
167	99	98.6	98.5	98.9		78	84.4	85.4	85.2	85.7		98	90.6	88.5	90.7	89.5		70	86.4	83.1	82.7	81.1		134	95.3	94.6	96.4	96.8
177	99.4	99	98.8	99.4		83	85.6	86.6	86.7	86.9		103	91	89.4	91.2	90		75	87.8	84.5	84.3	82.8		144	96	95.5	97.1	97.3
187	99.7	99.1	99.1	99.9		88	86.7	87.6	88	87.9		108	91.4	90.2	91.6	90.5		80	89.2	86	85.8	84.4		154	96.5	96.3	97.4	98.3
197	99.9	99.5	99.5	100.3		93	87.7	88.6	88.8	88.6		118	92.1	91.4	92.4	91.3		85	90.1	87.3	87.3	85.6		164	97.6	97.3	98	98.8
203	100	99.7	99.7	100.5		98	88.9	89.4	89.7	89.4		128	92.6	92.5	93	92		90	91	88.3	88.6	86.9		174	98.6	98.1	98.9	99.2
						103	89.2	90.1	90.3	90.1		138	93.3	93.3	93.6	92.6		95	91.9	89.4	89.6	88.2		184	99	98.5	99.6	99.3
						108	89.9	90.8	91.1	90.8		148	93.6	93.9	94.2	93.1		100	92.5	90.3	90.4	89.1		194	99.5	99.1	99.9	99.5
						113	90.5	91.3	91.7	91.2		158	94.1	94.6	94.8	93.7		105	93.1	91	91.3	90.1		201	99.7	99.4	100.2	99.7
						123	91.7	92.3	92.6	92.2		168	94.6	95.1	95.5	94.3		115	94.2	92.5	92.9	91.6
						135	92.9	93.3	93.8	93.3		178	95.1	95.7	96	94.8		125	95	93.5	94.2	92.8
						143	93.6	94.1	94.2	93.9		188	95.7	96.4	96.5	95.3		135	95.7	94.5	95.1	93.9
						153	94.3	94.6	94.8	94.6		198	96.4	97.1	97	96		145	96.3	95.2	95.9	94.9
						163	94.9	95.4	95.3	95.2		208	97.3	97.5	97.5	96.7		155	96.8	96.1	95.5	95.8
						173	96.1	96.2	95.8	95.8		218	98	97.8	97.9	97.4		165	97.3	96.6	97	96.6
						183	97	96.7	96.4	96.7		228	98.3	98.2	98.2	97.8		175	97.8	97.1	97.6	97.5
						193	97.8	97.3	97.2	97.5		238	98.8	98.8	98.5	98.5		185	98.2	97.6	98.1	98.2
						203	98.3	98.1	98	98		248	99.2	99.4	98.8	99		195	98.6	98	98.6	98.8
						213	98.6	98.5	98.3	98.6		258	99.5	99.6	99	99.3		205	98.9	98.7	99	99.3
						223	98.9	99.1	98.7	99.3		268	99.6	100.1	99.3	99.7		215	99.3	99.2	99.3	99.8
						233	99.2	99.4	99	99.9		278	99.6	100.4	99.6	99.9		223	99.5	99.3	99.4	99.9
						243	99.6	99.5	99.4	100.2

## Sheet: Signal crayfish
Passed 26 ˚C	Small size, 10 ˚C, anterior ganglion						Medium size, 0 ˚C, anterior ganglion						Medium size, 10 ˚C, anterior ganglion and core											Medium size, 20 ˚C, anterior ganglion						Large size, 10 ˚C, anterior ganglion
Passed 44 ˚C
	Vital parameters							Vital parameters						Vital parameters											Vital parameters						Vital parameters
	Plen_S_10 ˚C_ant_1	Plen_S_10 ˚C_ant_2	Plen_S_10 ˚C_ant_3	Plen_S_10 ˚C_ant_4				Plen_M_0 ˚C_ant_1	Plen_M_0 ˚C_ant_2	Plen_M_0 ˚C_ant_3	Plen_M_0 ˚C_ant_4			Plen_M_10 ˚C_1	Plen_M_10 ˚C_2	Plen_M_10 ˚C_3	Plen_M_10 ˚C_4								Plen_M_20 ˚C_ant_1	Plen_M_20 ˚C_ant_2	Plen_M_20 ˚C_ant_3	Plen_M_20 ˚C_ant_4			Plen_L_10 ˚C_ant_1	Plen_L_10 ˚C_ant_2	Plen_L_10 ˚C_ant_3	Plen_L_10 ˚C_ant_4
BM (g)	1.81	1.79	3.27	5.5			BM (g)	32.04	32.57	27.53	28.94		BM (g)	25.06	27.83	34.99	38.84							BM (g)	32.51	33.76	31.88	23.04		BM (g)	88.2	87.75	82.04	86.74
TL (cm)	4.1	4	4.9	6.1			TL (cm)	10.2	10	9.8	9.9		TL (cm)	9.7	9.8	10.2	10.2							TL (cm)	9.8	10.1	9.9	9.7		TL (cm)	12.9	13.4	13.4	13.3
CL (cm)	1.4	1.4	1.7	2.3			CL (cm)	3.9	3.8	3.7	3.7		CL (cm)	3.5	3.6	4	4							CL (cm)	3.7	4	3.7	3.5		CL (cm)	5.1	5.2	5.2	5.3
	Temperature (˚C)			Temperature (˚C)				Temperature (˚C)						Temperature (˚C)					Temperature (˚C)						Temperature (˚C)						Temperature (˚C)			Temperature (˚C)
Time, 1-2 (s)	Plen_S_10 ˚C_ant_1	Plen_S_10 ˚C_ant_2	Time, 3-4 (s)	Plen_S_10 ˚C_ant_3	Plen_S_10 ˚C_ant_4		Time (s)	Plen_M_0 ˚C_ant_1	Plen_M_0 ˚C_ant_2	Plen_M_0 ˚C_ant_3	Plen_M_0 ˚C_ant_4		Time, 1-2 (s)	Plen_M_10 ˚C_ant_1	Plen_M_10 ˚C_core_1	Pads_M_10 ˚C_ant_2	Plen_M_10 ˚C_core_2	Time, 3-4 (s)	Pads_M_10 ˚C_ant_3	Plen_M_10 ˚C_core_3	Pads_M_10 ˚C_ant_4	Plen_M_10 ˚C_core_4		Time (s)	Plen_M_20 ˚C_ant_1	Plen_M_20 ˚C_ant_2	Plen_M_20 ˚C_ant_3	Plen_M_20 ˚C_ant_4		Time, 1-2 (s)	Plen_L_10 ˚C_ant_1	Plen_L_10 ˚C_ant_2	Time, 3-4 (s)	Plen_L_10 ˚C_ant_3	Plen_L_10 ˚C_ant_4
0	9	10.1	0	10.8	10.4		0	0.3	0.3	-1.1	-0.9		0	9.6	9.8	10	9.9	0	9.6	9.8	9.6	9.9		0	20.1	19.9	20	19.9		0	10.6	9.6	0	10.8	10.6
1	9	12.8	1	11	11		1	0.3	0.3	-1.1	-0.9		1	9.6	9.8	10.6	9.9	1	9.7	9.8	9.6	9.9		1	20.1	19.9	20	19.9		1	10.6	9.6	1	11.1	10.8
2	9.6	16.4	2	11.4	12.1		2	1	0.4	-1.1	-0.9		2	9.6	9.8	10.6	9.9	2	9.8	10	9.6	9.9		2	20.4	19.9	20	19.9		2	10.6	9.7	2	11.1	11
3	11	20.3	3	12.5	13.6		3	1.9	0.5	-1	-0.9		3	9.6	9.8	11.5	9.9	3	9.8	10.1	9.8	9.9		3	20.4	19.9	20.1	19.9		3	10.6	9.8	3	11.2	11.4
4	12.8	23.9	4	14.2	15.3		4	2.8	0.7	-0.9	-0.9		4	9.6	9.8	12.6	9.9	4	10	10.4	10.4	9.9		4	20.9	19.9	20.1	20.1		4	10.6	10.1	4	11.3	12
5	15	27.2	5	16.2	17.2		5	3.7	1	-0.7	-0.9		5	9.6	9.9	13.8	9.9	5	10.3	10.8	11.4	9.9		5	21.6	20	20.5	20.3		5	10.6	10.5	5	11.3	12.6
6	17.2	30.1	6	18.3	17.2		6	4.5	1.4	-0.4	-0.8		6	9.7	9.9	15	9.9	6	10.8	11.1	12.8	10		6	22.4	20.3	21.1	20.8		6	10.6	10.9	6	11.6	13.2
7	19.7	32.9	7	20.7	19.2		7	4.5	1.9	0.1	-0.7		7	9.7	9.9	16.3	10	7	11.6	11.7	14.2	10		7	23.4	20.8	21.1	21.5		7	10.7	11.3	7	12.2	13.2
8	22.3	35.8	8	23.2	21.3		8	5.1	2.4	0.1	-0.5		8	9.7	9.9	17.6	10.1	8	11.6	12.2	15.6	10		8	24.4	21.5	21.9	22.3		8	10.8	11.8	8	12.5	13.9
9	24.8	38.5	9	25.7	23.5		9	5.7	3.1	0.8	-0.5		9	9.8	9.9	18.9	10.2	9	12.6	12.8	17.1	10.1		9	25.5	22.1	22.8	23.2		9	10.8	12.3	9	13.1	14.6
10	27.4	41.2	10	28.2	25.7		10	6.3	4	1.6	-0.3		10	9.8	9.9	20.2	10.4	10	13.7	13	18.6	10.2		10	26.7	23	23.6	24.3		10	10.9	12.7	10	13.7	15.4
11	27.4	43.7	11	30.5	27.5		11	7	4.9	2.6	-0.1		11	10	10	21.6	10.4	11	15	13.5	20.1	10.3		11	28	23.8	24.4	25.5		11	10.9	13.2	11	14.4	16.2
12	30	46.2	12	31.9	29.9		12	8	5.9	3.8	0.2		12	10.1	10	23.1	10.6	12	16.2	14.2	20.1	10.4		12	29.6	24.7	25.2	26.7		12	11	13.7	12	15.1	17.1
13	32.4	46.2	13	32.9	32		13	9	7	5.1	0.6		13	10.3	10	24.6	10.8	13	17.4	15	21.6	10.5		13	31.2	25.7	26.1	28		13	11.1	14.2	13	15.9	18
14	34.8	48.6	14	35.3	34		14	10	8.2	6.4	1		14	10.5	10	26.1	11	14	18.7	15.7	23.1	10.7		14	31.2	26.6	26.8	29.2		14	11.2	14.2	14	16.6	18.8
15	37.1	50.9	15	37.6	36		15	9.8	9.3	7.8	1.7		15	10.7	10.1	27.6	11.2	15	19.9	16.5	24.7	10.9		15	32.8	28.6	27.4	30.5		15	11.4	14.7	15	17.4	19.7
16	39.4	53	16	39.9	37.8		16	10.1	10.6	9.2	2.2		16	11	10.1	29.2	11.6	16	21.1	17.2	26.1	11		16	34.3	27.5	28.1	31.8		16	11.6	15.2	16	18.2	20.6
17	41.7	55	17	42	39.7		17	11.1	11.9	10.6	3		17	11.3	10.2	30.7	11.9	17	22.1	18.1	27.4	11.2		17	35.8	28.5	28.8	33.1		17	11.9	15.7	17	18.9	21.5
18	43.8	56.9	18	43.9	41.3		18	11.1	13.1	12	3.7		18	11.6	10.3	32.2	12.2	18	22.1	19	28.2	11.4		18	37.2	29.5	29.4	34.3		18	12.1	16.2	18	19.7	22.4
19	45.8	58.5	19	45.6	42.8		19	12.3	15.4	13.4	4.5		19	11.9	10.4	33.7	12.5	19	23.2	19.8	29.1	11.7		19	38.6	30.5	30.1	35.5		19	12.4	16.7	19	20.4	22.4
20	47.8	60.1	20	47.3	44.3		20	13.5	14.4	14.8	5.4		20	12.3	10.6	35.1	12.9	20	24.2	20.7	30.2	11.9		20	39.9	31.4	30.7	36.6		20	12.8	17.1	20	21.2	23.3
21	49.5	61.6	21	49	45.7		21	14.7	15.6	16.2	6.4		21	12.9	10.8	36.5	13.3	21	25.3	21.6	31.3	12.2		21	41.2	32.4	31.3	36.6		21	13.1	17.7	21	21.9	24.3
22	49.5	63.1	22	50.5	47.1		22	16	16.9	17.6	7.3		22	13	10.8	37.9	13.7	22	26.3	22.5	32.4	12.4		22	42.5	33.3	32	37.7		22	13.9	18.1	22	22.6	25.1
23	51.2	64.5	23	52	48.5		23	17.4	18	18.8	8.3		23	13.1	11	39.3	14.1	23	27.4	23.5	33.5	12.8		23	43.8	34.3	32.7	38.8		23	13.5	18.5	23	23.2	26.1
28	58.7	69.7	24	53.3	49.8		24	18.8	19.2	20.1	9.2		24	13.7	11.2	40.7	14.5	24	28.7	24.4	34.6	13.1		24	45.1	35.2	33.4	39.9		28	15.9	20.6	24	24	27
33	63.7	76.7	25	54.9	51.1		25	20.1	20.4	21.4	10.2		25	14.1	11.4	42	14.9	25	29.8	25.3	35.7	13.1		25	45.3	36.1	34.3	41.1		33	18.8	22.8	25	24.8	28
38	68.9	80	26	56	52.4		26	21.3	21.6	22.6	11.1		26	14.7	11.8	42	15.4	26	30.8	26.2	36.8	13.4		26	46.3	36.9	35.2	42.3		38	21.9	24.6	26	25.8	28.8
39	69.8	80.7	27	57.2	53.7		27	22.6	22.7	23.8	12.1		27	15.3	12.1	43.2	15.9	27	31.9	27.1	37.8	13.8		27	47.5	37.7	35.2	43.5		39	22.6	25.1	27	25.6	29.7
40	69.8	81.2	28	58.3	54.9		28	23.9	23.9	23.8	13.1		28	15.8	12.4	44.4	15.9	28	31.9	28	37.9	14.1		28	48.8	38.6	36	44.7		40	22.6	25.7	28	26.4	30.6
41	72.6	81.9	29	59.3	56.1		29	23.9	25	25	14		29	16.5	12.8	45.5	16.3	29	32.9	28.8	38.9	14.5		29	50	39.3	36.9	45.8		41	23.2	26.1	29	27.1	31.5
42	73.4	82.4	30	60.3	57.3		30	25.3	26	26.2	15		30	17.1	13.2	46.4	16.8	30	33.7	28.8	39.9	14.9		30	51	40.1	37.8	47		42	23.9	26.7	30	27.9	32.3
43	74.3	82.9	31	61.2	58.5		31	26.6	27	27.3	16		31	17.8	13.7	47.3	17.4	31	34.5	29.7	40.9	15.2		31	51.5	40.8	38.5	48.2		43	24.5	27.1	31	28.8	32.3
44	75	83.3	32	62.2	59.7		32	28	28	28.4	17		32	18.5	13.7	48.3	17.9	32	35.2	30.5	41.9	15.7		32	52.3	41.6	39.3	49.2		44	25.1	27.8	32	29.5	33.2
45	75.8	83.9	33	63	59.7		33	29.2	28.9	29.5	17.8		33	19.2	14.1	49.2	18.5	33	35.9	31.2	42.9	16		33	53.3	42.4	40.1	50.3		45	25.8	28.3	33	30.3	34.1
46	75.8	84.2	34	63.9	60.7		34	30.4	29.7	30.6	17.9		34	20	14.6	50.1	19.1	34	36.5	32	43.9	16.5		34	54.2	43.1	40.9	51.3		46	26.4	28.9	34	31	35
51	79.1	85.8	35	64.7	61.7		35	31.5	30.5	31.7	18.9		35	20.7	15.1	51	19.6	35	37.1	32.7	44.8	16.9		35	55.2	44	41.7	52.3		51	29.8	31.9	35	31.8	35.9
56	81.8	87.3	36	65.5	62.7		36	32.6	31.3	32.8	19.9		36	21.5	15.6	51.8	20.2	36	37.8	33.3	45.8	17.3		36	56.2	44.7	42.4	53.3		56	33.1	34.7	36	32.4	36.8
61	83.8	88.7	37	66.3	63.6		37	33.6	32.2	33.8	20.8		37	22.3	16	52.6	20.8	37	37.9	34	46.7	17.8		37	56.2	45.5	43.2	54.3		61	35.4	37.2	37	33.1	37.5
66	86.1	89.9	38	67.1	64.5		38	34.7	33	34.9	21.8		38	23.1	16.5	53.4	21.4	38	38.5	34.7	47.6	18.2		38	57.1	46.3	44.1	55.2		66	38.4	41.3	38	33.8	38.3
67	86.1	90.1	39	67.9	65.3		39	35.8	33.8	35.9	22.8		39	24	17	54.2	22.1	39	39.3	35.4	48.5	18.7		39	58.1	47	44.9	56.1		67	39.1	42.1	39	34.5	39
68	86.1	90.3	40	68.6	66.1		40	35.8	34.6	36.9	23.8		40	24.9	17.4	54.9	22.7	40	40.1	36	49.2	19.2		40	59	47.7	45.7	57		68	39.8	42.8	40	35.2	39.7
69	86.3	90.4	41	69.3	67		41	36.7	35.4	38	24.8		41	25.5	17.8	55.7	23.4	41	40.8	36.7	49.9	19.7		41	59.9	48.9	46.5	57.8		69	40.4	43.6	41	35.9	40.4
70	86.8	90.6	42	70	67.8		42	37.8	36.2	39.1	25.8		42	26.8	18.3	57.2	24.7	42	41.6	37.7	50.6	20.2		42	60.8	48.5	47.3	58.7		70	41	44.3	42	36.5	41.1
71	87.1	90.7	43	70	68.5		43	38.8	37	40.1	26.8		43	27.8	18.8	58	25.3	43	42.4	37.9	51.4	20.7		43	61.6	49.1	48.1	59.4		71	41.6	45.1	43	37.2	41.1
72	87.4	90.9	44	72.6	69.2		44	39.8	37.8	41.1	27.8		44	28.7	19.2	58.7	25.9	44	43.1	38.5	51.4	21.2		44	62.4	49.9	48.8	60.2		72	42.2	45.8	44	37.8	41.8
73	87.8	90.8	45	73.3	70		45	40.8	38.7	42.1	28.8		45	29.5	19.6	59.5	25.9	45	43.9	39.1	52.1	21.9		45	63.2	50.5	49.4	60.9		73	42.8	46.5	45	38.4	42.4
74	88.1	91.8	46	73.9	70		46	41.8	39.6	43.1	29.9		46	30.4	20.1	60.2	26.5	46	44.6	39.7	52.8	22.9		46	64	51.2	50.1	61.7		74	43.3	47.1	46	39.1	43.1
75	88.4	91.2	47	74.5	72.4		47	42.9	40.5	43.2	31		47	31.1	20.5	60.9	27.1	47	44.6	40.3	53.5	22.3		51	67.6	55.1	53.7	65		75	43.9	47.8	47	39.7	43.7
76	88.7	91.3	48	75.2	73		48	44	40.9	44.2	32		48	32	21	60.9	27.8	48	45.4	40.8	54.2	22.8		56	70.4	58.3	57.1	67.7		76	44.5	48.5	48	39.7	44.3
77	89	91.4	49	75.8	73.7		49	45	41.3	45.2	33.1		49	32.8	21.3	61.6	28.3	49	46.2	40.8	54.8	23.3		61	74.3	61.2	60.2	70.1		77	44.5	49.2	49	40.3	45
78	89	91.5	50	76.3	74.3		50	46.6	42.2	46.2	34.2		50	33.7	21.7	62.2	28.9	50	47	41.5	55.4	23.9		66	76	63.8	62.9	73.7		78	45.1	50	50	40.9	45.5
79	89.3	91.7	51	77	74.9		51	46.6	43	47.2	35.3		51	34.5	21.7	62.9	29.4	51	47.8	42.1	56.1	24.3		71	78.1	65.7	64.7	75.6		79	45.7	50.7	51	41.6	46.1
80	89.5	91.8	52	77.5	75.5		52	47.8	43.8	48.2	36.4		52	34.5	22.1	62.9	29.4	52	48.8	42.7	56.6	24.9		76	79.4	68	66.7	77.3		80	46.2	51.3	52	42.1	46.7
81	89.8	91.9	53	78	76.1		53	48.8	44.5	49.2	37.5		53	35.2	22.1	63.5	29.9	53	49.8	43.3	57.2	25.4		81	81.1	69.9	68.5	78.5		81	46.7	51.8	53	42.8	47.2
86	90.8	92.4	54	78.5	76.7		54	49.5	45.3	50.1	38.5		54	36	22.4	64.1	30.4	54	50.7	43.9	57.8	25.9		86	82.1	72.9	70.1	80.2		86	49.2	54.1	54	43.3	47.2
91	91.4	93	55	79	77.2		55	50.2	46.1	51.1	39.7		55	36.8	22.8	64.7	30.9	55	51.6	44.5	58.3	26.4		91	83.3	74.5	72.6	81.7		91	51.8	56.5	55	43.9	47.8
96	92.2	93.3	56	79.5	77.7		56	50.9	46.9	52	40.7		56	37.6	23.2	65.2	31.5	56	52.4	45	58.8	26.9		96	84.4	75.9	73.7	82.7		96	53.4	58.8	56	44.5	48.3
101	92.7	93.7	57	80	78.3		57	51.6	47.7	52.9	41.7		57	38.3	23.6	65.8	32	57	52.4	45.5	59.4	27.3		101	85.2	77.1	74.9	83.9		101	54.2	61.1	57	45.1	48.8
106	93.2	94	58	80.5	78.7		58	52.3	48.4	53.8	41.7		58	39.1	24	66.3	32.6	58	53	46	59.9	27.9		106	86.2	78.1	76.1	85		106	55.9	62.8	58	45.7	49.3
111	93.5	94.3	59	80.9	79.3		59	53.1	49.2	54.6	42.7		59	39.8	24.4	66.9	33.1	59	53.6	46.6	60.4	28.3		111	86.5	79.1	77.2	86		111	58.1	64.5	59	46.3	49.9
116	94	94.7	60	80.9	79.8		60	53.8	49.9	55.3	43.7		60	40.6	24.8	67.3	33.5	60	54.2	47.1	60.4	28.8		116	87.4	80.1	78	86.9		116	59.8	66.2	60	46.9	50.4
121	94.3	94.9	61	81.3	80.3		61	54.6	50.6	56.1	44.7		61	41.3	25.2	67.9	33.9	61	54.7	47.6	60.9	29.2		121	88	81.1	79.1	87.9		121	61.6	67.8	61	47.4	50.9
126	94.8	95.1	62	81.7	80.8		62	54.6	51.3	56.8	45.7		62	42	25.6	68.4	34.2	62	55.1	48.1	61.5	29.7		126	88.7	82.1	80.1	88.4		126	62.9	69.2	62	48	51.4
131	95.2	95.3	63	82.2	81.2		63	55.2	52	57.5	46.7		63	42.8	25.6	69	34.2	63	55.6	48.7	61.9	30.2		131	89.4	82.9	81.2	89.1		131	63.6	71.7	63	48.5	52
141	96.2	95.9	64	82.5	81.7		64	55.9	52.6	58.1	47.7		64	42.8	26	69.5	34.6	64	56	49.1	62.4	30.7		136	90	83.8	82.2	89.7		141	65.9	74.1	64	49	52.4
151	97.1	96.2	65	82.9	82.1		65	56.5	53.2	58.8	48.5		65	43.4	26.4	70	34.9	65	56.4	49.7	62.9	31.2		141	90.5	84.7	83	90.2		151	68.8	76.1	65	49.6	53
161	97.8	96.5	66	83.3	82.6		66	57.1	53.9	59.4	49.4		66	44.1	26.8	70	35.4	66	56.8	50.1	63.4	31.7		146	91	85.5	84	90.6		161	72.1	78	66	50.1	53
171	98.2	96.9	67	83.7	83		67	57.7	54.5	59.4	50.2		67	44.8	27.2	72.5	35.9	67	56.8	50.8	63.8	32.1		151	91.6	86.3	85.4	91		171	74.6	79.9	67	50.6	53.4
181	98.6	97.2	72	85.4	84.6		72	60.2	57.2	62.3	53.9		68	45.5	27.6	73	36.3	68	57.1	50.8	64.2	32.1		156	92.1	87	86.6	91.4		181	77.3	81.5	72	52.6	55.6
191	99	97.6	77	86.9	86.2		77	62.3	59.8	64.7	57.1		69	46.1	28	73.5	36.8	69	57.4	51	64.6	32.6		161	92.5	87.6	87.4	91.7		191	80.3	82.7	77	54.9	57.6
201	99.3	98.2	89	89.5	89		82	64.4	61.5	66.8	59.9		70	46.7	28.3	73.9	37.3	70	57.8	51.5	65.1	33		166	93	88.2	88.6	91.9		201	82.4	84.1	89	59.8	61.4
211	99.4	98.9	92	90.2	89.7		87	65.8	63.7	68.4	62.1		71	47.3	28.8	74.4	37.9	71	58.1	51.8	65.4	33.5		171	93.5	88.8	89.9	92.3		211	84.9	85.5	92	61.8	62.2
221	99.4	99.2	97	91.1	90.6		92	67.1	65.5	70.1	64.5		72	47.9	29.1	74.9	38.4	72	58.4	52.3	65.9	34		176	94.1	89.5	90.8	92.7		221	86.9	86.8	97	63.3	64
231	99.5	99.5	102	91.8	91.5		97	68.2	67.3	72.8	66.6		73	48.4	29.9	75.3	39	73	58.6	52.7	66.3	34.4		181	94.6	90.1	91.9	93.2		231	88	88.2	102	65.5	65.1
241	99.6	99.5	107	92.3	92.3		102	69.3	68.9	74.2	68.5		74	49	29.5	75.7	39.6	74	58.9	53.1	66.7	34.9		191	95.9	91.4	92.7	94.1		241	89.8	89.2	107	67.4	66.5
251	99.6	99.6	112	92.9	92.8		107	70.4	70.1	75.4	69.8		75	49.4	29.9	76	40.2	75	59.1	53.6	67.1	35.3		201	96.7	92.7	93.7	95		251	91.4	90.3	112	69.1	67.8
271	99.6	99.5	117	93.4	93.4		112	73.6	73.2	76.4	72.8		76	49.9	30.3	76.4	40.9	76	59.1	54	67.5	35.8		211	96.9	94	94.8	96		271	93.4	92.5	117	70.2	68.9
291	99.6	99.7	122	94.1	93.9		117	74.8	74.4	77.6	73.9		77	50.3	30.6	76.8	41.5	77	59.4	54.3	67.5	36.2		221	97.4	95.1	95.6	97		291	94.2	93.9	122	72.8	70.1
321	99.6	99.7	127	94.5	94.3		122	76	75.3	78.6	75.2		78	50.8	31.1	77.1	42.1	78	59.6	54.8	67.9	36.7		231	97.8	95.8	96.4	97.7		321	96.2	95.5	127	73.9	72.4
351	99.6	99.7	132	95	94.8		127	77.3	76.5	79.6	76.4		79	51.2	31.4	77.4	42.8	79	59.8	55.1	68.2	37.1		241	98.1	96.3	96.9	98.2		351	97.5	96.5	132	75.4	73.3
381	99.7	99.8	137	95.3	95.2		132	77.7	77.5	80.4	77.5		80	51.7	31.8	77.7	43.3	80	60	55.5	68.6	37.5		251	98.4	96.9	97.3	98.5		381	98.2	97.4	137	76.8	74.4
411	99.6	99.8	142	95.7	95.5		137	78.6	78.5	81.3	78.6		81	52.1	32.3	78	43.3	81	60.2	55.9	68.9	38		261	98.5	97.3	97.6	98.3		411	98.8	98	142	78.1	75.2
441	99.7	99.7	147	95.9	96		142	79.8	79.5	82.2	79.8		82	53	33.1	78.3	44.3	82	60.4	56.3	69.3	38.4		271	98.6	97.7	97.9	98.5		441	99.2	98.4	147	79.1	76.1
471	99.7	99.7	152	96.1	96.3		147	80.6	80.4	83.1	80.3		83	53.8	33.1	78.7	44.8	83	60.7	56.7	69.7	38.9		281	98.9	97.9	98	98.7		471	99.4	98.8	152	80.2	77
490	99.7	99.7	157	96.4	96.7		152	81.6	81.2	83.9	81.2		88	55.2	35	80.2	47.4	84	61	57	70	39.2		291	99	98.2	98.2	98.8		490	99.5	99	157	81.3	77.6
			162	96.7	97		157	82.3	82	84.6	82		93	57.3	36.6	81.4	49.6	85	61.1	57.3	70	39.7		301	99.1	98.4	98.4	98.9					162	82.3	78.4
			167	96.9	97.1		162	83.1	82.8	85.3	82.8		98	59.2	38.6	82.5	51.3	86	61.1	57.7	71.9	40.1		311	99.2	98.6	98.7	99					167	83.2	79.1
			172	97.1	97.4		167	83.8	83.5	86.1	83.5		103	61.1	40.6	83.5	53.8	87	61.4	58	72.2	40.5		321	99.2	98.8	98.8	99.1					172	84	80
			177	97.3	97.7		172	84.5	84.2	86.8	84.1		108	62.6	42.1	84.3	55.7	88	61.6	58.8	72.6	40.9		331	99.3	98.9	98.9	99.2					177	85.2	81
			182	97.5	97.8		177	85.3	84.9	87.2	84.8		109	62.9	42.5	84.4	56	89	61.9	58.4	72.9	41.2		341	99.2	99	99	99.2					182	86.2	81.7
			187	97.7	98.1		182	86	85.5	87.9	85.5		110	63.3	42.8	84.6	56.4	90	62.1	58.7	73.1	41.8											187	87.3	82.6
			192	97.9	98.3		187	86.3	86.1	88.6	86.1		111	63.7	43.2	84.8	56.8	91	62.4	59.1	73.4	41.7											192	88.1	83.4
			197	98.1	98.6		192	87	86.7	89.2	86.7		112	64	43.6	85	57.2	92	62.6	59.4	73.8	42											197	89.1	84.6
			202	98.3	98.7		197	87.7	87.2	89.6	87.3		113	64.3	44	85.1	57.6	93	62.8	59.7	74	42.3											202	89.9	85.7
			207	98.5	98.8		202	88.3	87.8	90.2	87.8		114	64.6	44	85.3	57.9	94	63	60	74.3	42.7											207	90.8	86.4
			212	98.8	99		207	89	88.3	90.9	88.2		115	64.9	44.3	85.5	57.9	95	63.2	60.3	74.6	43.1											212	91.4	87.9
			217	99	99.1		212	89.7	88.9	91.4	88.7		116	65.2	44.7	85.7	58.3	96	63.3	60.7	74.8	43.4											217	92	88.9
			222	99.2	99.2		217	90.2	89.3	92	89.1		117	65.6	45	85.8	58.7	97	63.3	60.9	75.1	43.8											222	92.7	90
			227	99.3	99.3		222	90.8	89.9	92.7	89.6		118	65.9	45.4	86	59.1	98	63.4	61.2	75.3	44.2											227	93.4	90.9
			237	99.5	99.4		227	91.3	90.3	93.4	90.1		123	67.1	46.8	86.5	60.8	99	63.8	61.5	75.3	44.5											237	93.9	92.1
			247	99.5	99.5		237	92.3	91.3	94.3	91.1		128	68.6	48.3	87.1	62.8	100	64.1	61.8	75.6	44.9											247	95.1	93.1
			257	99.5	99.5		247	93	92.2	95.3	92.4		133	69.7	50	87.6	64.6	105	66	63.3	76.8	46.8											257	95.9	94
			267	99.5	99.5		257	93.8	93.4	96.2	93.6		138	72.7	51.7	88.2	66.3	110	67.1	64.6	77.9	48.7											267	96.4	94.7
			277	99.6	99.5		267	94.6	94.6	97.1	94.5		143	74.1	53.4	88.9	67.9	115	68.5	66	79.1	50.1											277	96.7	95.1
			287	99.6	99.5		277	95.3	95.5	97.8	95.3		148	75.5	54.6	89.4	69.4	120	69.9	67.1	79.9	51.9											287	97.1	95.5
			297	99.6	99.5		287	96.1	96.2	98.3	96.1		153	76.8	56.2	89.9	71.9	125	73.1	68.1	80.6	53.4											297	97.4	95.9
			307	99.7	99.5		297	96.7	96.8	98.8	96.8		158	78.1	57.4	90.6	73.1	130	74.4	68.9	81.5	54.9											307	97.6	96.2
			317	99.6	99.5		307	97.1	97.4	99.1	97.5		163	79.1	58.7	91.2	74.1	135	76	69.6	82.3	56.3											317	97.9	96.5
			327	99.6	99.5		317	97.4	97.8	99.3	98		168	80.3	59.9	91.7	75.2	140	77.4	71.8	83.2	57.4											327	98.1	96.7
			340	99.7	99.5		327	97.6	98	99.4	98.5		173	81.2	61.2	92.2	76.3	145	78.6	72.7	84.2	58.9											340	98.4	96.8
			347	99.7	99.5		337	97.8	98.2	99.6	98.7		178	82.2	62.7	92.7	77.2	150	80.1	73.4	84.9	60.2											347	98.5	97
			357	99.7	99.5		347	98.1	98.4	99.8	98.8		183	83.3	64	93.2	78.3	155	81.2	74.5	85.7	61.7											357	98.6	97.2
			387	99.7	99.5		357	98.1	98.5	99.9	99		188	84.1	65.4	93.7	79.5	160	82.7	75.4	86.5	63.2											387	98.7	97.9
			417	99.8	99.6		367	98.2	98.7	99.9	99.1		193	85.1	66.8	94.2	80.7	165	83.9	76.9	87.3	64.3											417	99.1	98.1
			447	99.8	99.6		377	98.5	98.9	100.1	99.3		198	86.2	68.4	94.6	81.7	170	85.2	78.6	88	66											447	99.6	98.3
			477	99.8	99.6		387	98.4	98.9	100.1	99.3		203	87.3	69.6	95	83	175	85.4	79.5	88.8	67.7											477	99.8	98.5
			507	99.9	99.6		397	98.7	99	100.1	99.4		208	88.1	72.6	95.4	84.4	180	86.1	80.5	89.4	69.3											507	99.9	98.8
			537	99.9	99.7		407	98.8	99.1	100.1	99.4		213	88.8	74.3	95.9	85.7	185	86.2	81	90.1	72.2											537	99.9	98.9
			547	99.9	99.7		417	98.8	99.2	100.1	99.5		218	89.8	75.8	96.2	86.8	190	86.8	82.1	90.6	73.4											547	99.9	99
							427	98.9	99.3	100.2	99.6		223	90.6	77.4	96.6	87.9	195	87	83.8	91.4	74.8
							433	99	99.3	100.2	99.7		228	91.4	78.6	96.9	88.8	200	86.6	85.5	92.1	75.5
													233	92.2	80	97.7	89.6	205	86.4	87.1	92.6	76.5
													238	92.9	81.3	97.3	89.9	210	86.8	88.3	93	77.6
													243	93.6	82.4	97.3	89.9	215	87.5	89.5	93.5	78.5
													248	94.3	83.6	97.5	90.9	220	88.3	90.5	94.2	78.5
													253	94.9	84.5	97.5	91.1	225	89.2	91.7	94.8	79.2
													258	95.4	85.6	97.7	91.3	230	90	92.6	95.5	80.3
													263	95.9	86.3	97.9	91.9	235	91.3	92.1	95.7	80.2
													268	96.3	87.3	98	92.5	240	92.3	92.3	96.1	82
													273	96.7	88.3	98.1	93.2	245	93.5	94.3	96.6	83.9
													278	97	89	98.3	93.6	250	94.3	93.3	96.9	85.5
													283	97.3	89.8	98.3	94.1	255	95	93.1	97.2	86.3
													288	97.7	90.4	98.2	94.7	260	95	95.4	97.5	87.2
													298	98.1	92	98.5	95.6	265	96.4	96.1	97.7	88.5
													308	98.5	93.3	98.5	96.6	270	96.8	96.5	97.9	89.6
													318	98.8	94.4	98.7	97.3	275	97.1	96	98.1	90.3
													328	99	95.3	98.8	98.2	285	97.6	97.7	98.5	91.4
													338	99	96.2	99	98.9	295	97.5	94.8	98.9	92.9
													348	99.3	97.1	99	99.2	305	97.7	97.8	99.1	94.1
													358	99.4	97.9	99.2	99.6	315	98	98.1	99.4	95.2
													368	99.4	98.3	99.3	99.9	325	98.1	98.3	99.6	96
													378	99.5	98.6	99.5	99.9	335	98.3	98.6	99.6	96.9
													388	99.5	98.8	99.5	100.1	345	98.4	98.7	99.7	97.3
													398	99.5	99	99.6	100.2	355	98.6	98.9	99.8	97.7
													404	99.5	99	99.7	100.2	365	98.6	99.1	99.9	98.1
																		375	98.8	99.1	100.1	98.4
																		385	98.8	99.3	100.1	98.7
																		395	99.1	99.5	100.2	98.9
																		405	99.2	99.5	100.2	99

## Sheet: Lobster
Passed 26 ˚C	Medium size, 10 ˚C, anterior ganglion and core
Passed 44 ˚C
	Vital parameters
	Hgam_M_10 ˚C_1	Hgam_M_10 ˚C_2	Hgam_M_10 ˚C_3
BM (g)	417	773.5	518.6
TL (cm)	24.6	30.3	24.3
CL (cm)	9	10.9	8.9
	Temperature (˚C)			Temperature (˚C)			Temperature (˚C)
Time, 1 (s)	Hgam_M_10 ˚C_ant_1	Hgam_M_10 ˚C_core_1	Time, 2 (s)	Hgam_M_10 ˚C_ant_2	Hgam_M_10 ˚C_core_2	Time, 3 (s)	Hgam_M_10 ˚C_ant_3	Hgam_M_10 ˚C_core_3
0	10.8	10.5	0	9.8	9.7	0	10.7	10.7
1	10.9	10.5	1	9.8	9.7	1	10.9	10.7
2	11.1	10.4	2	9.8	9.7	2	10.9	10.7
3	11.5	10.5	3	9.8	9.7	3	10.9	10.7
4	12	10.5	4	9.8	9.7	8	11	10.7
5	12.5	10.4	5	9.9	9.7	9	11	10.7
6	13.1	10.4	6	10	9.7	14	11	10.7
7	13.8	10.4	7	10	9.7	19	11.3	10.7
10	15.2	10.4	8	10	9.7	24	11.7	10.8
11	15.9	10.4	9	10	9.7	29	12.2	10.9
12	16.6	10.4	10	10	9.7	34	12.8	10.9
14	17.4	10.4	11	10.1	9.7	39	13.5	11
15	18.1	10.4	12	10.1	9.7	44	14.6	11.2
16	19.4	10.5	17	10.8	9.8	54	18.9	11.5
17	20.1	10.5	22	12.1	9.9	59	18.5	11.7
18	20.8	10.5	27	13.3	9.9	64	19.7	12
19	20.8	10.6	32	15.5	10	69	20.7	12.2
20	21.4	10.6	37	18.8	10	74	22	12.6
21	22	10.6	42	21.9	10	79	23.8	13
22	22.6	10.6	43	22.5	10.2	84	24.4	13.3
23	23.3	10.6	44	23	10.2	85	24.7	13.5
24	23.9	10.6	45	23	10.2	86	25	13.6
25	24.4	10.6	46	23.7	10.2	87	25.3	13.7
26	25.1	10.6	47	24.2	10.3	88	25.7	13.8
27	25.8	10.7	48	24.8	10.3	89	26	14
28	25.8	10.7	49	26.2	10.3	90	26.3	14.1
29	26.4	10.7	53	28.3	10.5	91	26.5	14.2
30	27.1	10.8	54	29.1	10.5	92	26.7	14.3
31	27.8	10.8	55	29.8	10.5	93	27	14.5
32	28.6	10.8	56	30.5	10.5	94	27.5	14.7
33	29.3	10.8	57	31.3	10.6	99	30	15.7
34	30.2	10.8	58	32	10.7	104	31.7	16.8
35	31	10.9	59	32.8	10.7	109	33.8	17.7
36	31.8	10.9	60	33.5	10.8	114	35.1	18.5
37	31.8	10.9	61	34.3	10.8	119	36.8	19.5
38	32.4	10.9	62	35.1	10.8	124	38.5	20.4
39	33.1	11	63	35.8	10.9	129	40.7	21.4
40	33.8	11.1	64	36.5	10.9	134	40.5	22.3
41	34.4	11.1	65	38.9	11	139	41.6	23.1
42	35.1	11.1	66	37.8	11.1	144	43.3	24
43	35.7	11.1	67	38.5	11.2	145	43.8	24.2
44	36.4	11.1	68	39.2	11.2	146	44.1	24.3
45	37	11.2	69	39.8	11.3	147	44.3	24.5
46	37	11.2	70	40.5	11.3	148	44.9	24.7
47	37.7	11.2	71	41.3	11.3	149	45.7	24.9
48	38.4	11.3	72	42	11.4	150	45.9	25
49	39.1	11.4	73	42.7	11.5	151	45.9	25
50	39.7	11.4	74	43.4	11.5	152	45.9	25.2
51	40.3	11.4	75	44	11.7	153	46.3	25.3
52	41	11.5	76	44.7	11.7	154	46.6	25.5
53	41.5	11.6	77	45.3	11.8	155	46.9	25.7
54	42.1	11.7	78	45.9	12	156	47.1	25.9
55	42.8	11.7	79	46.5	12	157	47.5	26
56	42.8	11.8	80	47	12.2	158	47.7	26.2
57	43.4	11.8	81	47.7	12.3	159	47.8	26.3
58	44	11.8	82	48.3	12.7	164	49.5	27.3
59	44.6	11.8	83	48.8	12.8	169	51.3	28.1
60	45.1	11.8	84	49.4	12.8	174	53.2	29
61	45.7	11.9	85	50.4	12.8	179	55.1	29.8
62	46.3	11.9	86	50	12.9	184	56.6	30.7
63	46.8	12	87	50.5	13	189	57.8	31.4
64	47.3	12	92	53.4	13.8	194	58.9	32.2
65	47.3	12.1	97	56.1	14	199	59.7	33
66	47.9	12.2	102	58.8	15.7	204	60.8	33.6
67	48.4	12.2	107	60.8	16.9	209	62.5	34.3
68	49	12.2	137	70.1	20	214	64	35
69	49.4	12.3	142	72.3	20.2	224	67	37.2
70	49.9	12.4	157	72.7	23.8	229	68.1	38.2
71	50.4	12.6	162	73	24.8	234	69.3	39
72	51.3	12.8	177	75.7	25.3	239	71.3	39.2
73	51.3	12.8	178	76	26.5	244	72.4	40.2
74	51.3	12.8	179	76.1	26.9	249	73.5	41
84	54.6	13.7	180	76.3	27.3	254	74.6	41.7
89	57.1	14.2	181	76.5	27.1	259	75.6	42.3
94	60	14.6	182	76.7	27.3	264	76.7	42.2
99	60.8	14.9	183	76.9	27.5	269	77.3	42.7
104	61.6	15.2	184	77.1	27.7	270	77.7	43.3
110	64.7	15.4	185	77.2	28	271	78.1	43.9
114	66.8	15.5	186	77.3	28.3	272	78.5	44.2
119	68.1	15.8	187	77.5	28.7	273	78.9	44.4
124	69.5	16.4	192	78.1	29.3	274	79.2	44.7
129	72.2	16.8	207	82.7	26.2	279	80.5	45.5
134	75	17.2	212	83.3	26.7	284	81.5	46.2
139	75.8	17.6	217	83.8	28.3	289	82.3	46.7
144	78.8	17.6	222	84.4	29.3	294	83	47.5
149	80.3	18.9	227	85	30.9	299	83.6	48.5
154	81.4	19	232	85.5	34.9	304	84.1	49.3
159	82.1	19.7	237	86.1	37.9	309	84.5	50
164	83.1	20.3	247	87.1	41.7	314	84.8	51
169	82.4	20.7	252	87.5	42.2	324	85.5	52.5
174	83.6	21.2	253	87.6	42.4	344	86.8	55.5
179	84.6	21.9	254	87.7	42.7	354	87.8	57.2
184	85.3	22.7	255	87.7	43	364	88.7	57.3
189	86.1	23.4	256	87.8	43.5	374	89	58.3
194	86.8	24.1	257	87.9	44	384	89.8	59
199	86.8	24.9	258	88	44.5	394	90.3	59.9
200	86.9	25.1	259	88	45	404	90.6	60
201	86.4	25.3	260	88.1	45.3	414	91	60.6
202	85	25.4	261	88.2	45.9	424	91.3	62.4
203	84.3	25.5	262	88.3	46.3	434	91.5	64
204	84.2	25.5	263	88.5	46.9	444	92	65.2
205	84.7	25.6	264	88.6	47.3	464	93.1	69.5
206	85.2	25.8	265	88.9	47.5	474	93.5	70
207	85.8	25.9	266	88.7	47.9	484	93.7	70
208	85.5	26.1	267	88.7	48	494	94	74.3
209	86	26.2	272	88.9	49.9	504	94.3	75.2
214	86.9	27.1	277	89.3	50.7	514	94.6	76.5
219	87.6	28	282	89.8	52.9	524	94.8	77.9
224	88.2	28.8	327	93.3	72.5	534	95.1	79
229	88.8	29.3	337	94.1	72.8	544	95.3	79.2
234	89.3	30.1	347	94.3	73	554	95.5	79.9
239	89.8	30.8	357	94.4	70	564	95.6	80.6
244	90.4	31.5	367	93.8	68.5	584	95.5	81.6
249	93.6	31.8	377	92.8	72.8	594	95.6	81.6
254	98.4	31.7	387	91.5	75.4	604	95.9	82.6
259	98.8	32.1	397	90.5	76.3	614	96	83.2
264	99	32.8	407	90.8	76.8	624	95.8	83.3
269		33.3				634	95.8	84
274		34.1				644	96.5	82
279		35				654	96.6	83.3
284		36.1				664	96.8	84.9
289		37.5				694	97.6	86.3
294		38.3				704	97.7	85.2
299		39.2				714	97.8	86.1
304		39.9				724	97.8	85
309		40.4				734	97.8	83.9
314		41				744	97.8	84.2
319		41.7				754	97.8	84.3
324		42.7				764	97.9	85.2
329		43.2				774	98	85.5
330		43.2				784	98	85.7
331		43.2				794	98	86.5
332		43.3				804	98	86.6
333		43.5				814	98.1	87
334		43.7				824	98.1	88.3
335		43.8				834	98.1	89.3
336		43.8				844	98.2	90.3
337		43.8				854	98.2	90.8
338		43.9				884	98.3	91.2
339		44.1				914	98.3	92.7
340		44.1				944	98.5	92.3
341		44.2				974	98.6	93.6
342		44.4				1004	98.7	94.8
343		44.6				1034	98.8	95.5
344		44.6				1064	98.8	95.8
352		45.7				1094	98.8	95.8
354		45.9				1124	99	96.2
359		51.4				1154	99	96.9
364		54.2
369		56.8
374		57.4
379		59
389		60.9
399		63.5
409		65.8
419		67.9
429		68.2
439		70.2
449		71.8
459		72.9
469		74.8
479		75.9
489		76.9
499		78.3
509		80.8
519		82
529		83.2
539		84.2
549		84.9
559		85.2
569		86.2
579		87
589		87.8
609		89.5
619		90
629		90.4
639		91
649		91.6
659		92.1
669		92.4
679		93.1
689		93.6
699		93.6
709		93.9
719		96.1

## Sheet: Green crab
Passed 26 ˚C	Small size, 10 ˚C, anterior ganglion and core										Medium size, 0 ˚C, anterior ganglion and core											Medium size, 10 ˚C, anterior ganglion and core											Medium size, 20 ˚C, anterior ganglion and core											Large size, 10 ˚C, anterior ganglion and core
Passed 44 ˚C
	Vital parameters											Vital parameters											Vital parameters											Vital parameters											Vital parameters
	Cmae_S_10 ˚C_1	Cmae_S_10 ˚C_2	Cmae_S_10 ˚C_3	Cmae_S_10 ˚C_4								Cmae_M_0 ˚C_1	Cmae_M_0 ˚C_2	Cmae_M_0 ˚C_3	Cmae_M_0 ˚C_4								Cmae_M_10 ˚C_1	Cmae_M_10 ˚C_2	Cmae_M_10 ˚C_3	Cmae_M_10 ˚C_4								Cmae_M_20 ˚C_1	Cmae_M_20 ˚C_2	Cmae_M_20 ˚C_3	Cmae_M_20 ˚C_4								Cmae_L_10 ˚C_1	Cmae_L_10 ˚C_2	Cmae_L_10 ˚C_3	Cmae_L_10 ˚C_4
BM (g)	3.43	4.96	6.38	5.65							BM (g)	53.43	54.63	57.48	48.17							BM (g)	49.14	58.1	43.15	46.71							BM (g)	48.87	46.05	43.09	49.69							BM (g)	62.73	69.36	70.05	80.05
CW (cm)	2.3	2.5	2.9	2.9							CW (cm)	5.8	5.9	6	5.8							CW (cm)	5.8	6.3	5.7	5.8							CW (cm)	5.9	5.8	5.5	5.8							CW (cm)	6.1	6.5	6.7	7.1
	Temperature (˚C)					Temperature (˚C)						Temperature (˚C)					Temperature (˚C)						Temperature (˚C)					Temperature (˚C)						Temperature (˚C)					Temperature (˚C)						Temperature (˚C)
Time, 1-2 (s)	Cmae_S_10 ˚C_ant_1	Cmae_S_10 ˚C_core_1	Cmae_S_10 ˚C_ant_2	Cmae_S_10 ˚C_core_2	Time, 3-4 (s)	Cmae_S_10 ˚C_ant_3	Cmae_S_10 ˚C_core_3	Cmae_S_10 ˚C_ant_4	Cmae_S_10 ˚C_core_4		Time, 1-2 (s)	Cmae_M_0 ˚C_ant_1	Cmae_M_0 ˚C_core_1	Cmae_M_0 ˚C_ant_2	Cmae_M_0 ˚C_core_2	Time, 3-4 (s)	Cmae_M_0 ˚C_ant_3	Cmae_M_0 ˚C_core_3	Cmae_M_0 ˚C_ant_4	Cmae_M_0 ˚C_core_4		Time, 1-2 (s)	Cmae_M_10 ˚C_ant_1	Cmae_M_10 ˚C_core_1	Cmae_M_10 ˚C_ant_2	Cmae_M_10 ˚C_core_2	Time, 3-4 (s)	Cmae_M_10 ˚C_ant_3	Cmae_M_10 ˚C_core_3	Cmae_M_10 ˚C_ant_4	Cmae_M_10 ˚C_core_4		Time, 1-2 (s)	Cmae_M_20 ˚C_ant_1	Cmae_M_20 ˚C_core_1	Cmae_M_20 ˚C_ant_2	Cmae_M_20 ˚C_core_2	Time, 3-4 (s)	Cmae_M_20 ˚C_ant_3	Cmae_M_20 ˚C_core_3	Cmae_M_20 ˚C_ant_4	Cmae_M_20 ˚C_core_4		Time, 1-2 (s)	Cmae_L_10 ˚C_ant_1	Cmae_L_10 ˚C_core_1	Cmae_L_10 ˚C_ant_2	Cmae_L_10 ˚C_core_2	Time, 3-4 (s)
0	10.3	9.8	10.5	10.1	0	10	10.1	10.3	10.3		0	0	0.1	0.3	0.5	0	0.8	1.1	0.1	0.5		0	10.7	9.9	10	10.1	0	9.6	9.6	9.1	9.5		0	20.1	20	19.8	19.6	0	19.4	19.6	19.3	19.7		0	10.3	10.2	10.4	10.3	0
1	11.4	9.8	11.3	10.2	1	12.3	10.1	10.3	10.8		1	0.8	0.1	2.3	0.5	1	2.8	1.1	1.1	0.5		1	14	9.9	10.2	10.1	1	15	9.6	9.1	9.5		1	23.6	20	19.9	19.6	1	19.4	19.6	19.9	19.7		1	10.9	10.2	11.3	10.3	1
2	12.9	9.9	11.3	10.8	2	15	10.1	10.4	11.4		2	2.7	0.1	5.1	0.4	2	5	1.1	2.8	0.5		2	17.5	9.9	10.7	10.2	2	23.4	9.6	9.3	9.5		2	26.5	20	20.3	19.7	2	20.7	19.6	21.1	19.7		2	12.4	10.2	13.7	10.3	2
3	14.3	10.1	12.8	11.8	3	17.8	10.1	10.7	11.6		3	5.1	0.1	8	0.4	3	5	1.2	4.7	0.5		3	20.8	9.9	11.6	10.2	3	25.8	9.6	9.9	9.5		3	29.7	20	21	19.7	3	23	19.6	22.7	19.7		3	14.3	10.2	13.7	10.3	3
4	18.5	10.7	15	12.9	4	20.5	10.2	11	12.5		4	7.8	0.1	8.8	0.5	4	7.3	1.2	6.5	0.5		4	23.5	9.9	12.6	10.3	4	24.1	9.6	10.3	9.5		4	32.6	20	21.9	19.8	4	25.4	19.6	24.3	19.7		4	16.8	10.2	16.3	10.3	4
5	21.7	11.2	17.2	13.9	5	23	10.4	12	13.5		5	10.2	0.1	10.4	0.5	5	9.5	1.2	8.2	0.6		5	25.9	9.9	13.9	10.5	5	23.6	9.6	10.7	9.5		5	34.4	20	23	19.8	5	27.5	19.6	25.9	19.7		5	19	10.2	18.6	10.3	5
6	25	11.8	19.3	14.9	6	25.5	10.4	13.3	14.4		6	12.3	0.1	12.6	0.5	6	11.7	1.3	10	0.7		6	28.2	9.9	15.3	10.5	6	23.8	9.6	11.7	9.5		6	35.1	20	24	19.8	6	29.4	19.6	27.3	19.7		6	19.7	10.2	20.5	10.3	6
7	27.7	12.7	21.2	15.9	7	27.8	10.6	14.5	15.4		7	14.4	0.1	14.5	0.5	7	13.8	1.4	11	0.7		7	30.4	9.9	16.7	10.7	7	21.8	9.6	12.9	9.5		7	37.4	20	25.2	19.9	7	31.1	19.6	27	19.7		7	21.6	10.2	22.4	10.3	7
8	30.2	13.4	23	16.9	8	29.9	10.8	15.5	16.4		8	16.1	0.1	16.2	0.5	8	15.8	1.5	11.8	0.8		8	32.3	9.9	18.2	10.9	8	20.6	9.6	14.3	9.5		8	39.4	20	26.4	19.9	8	32.5	19.6	28.7	19.7		8	23.3	10.2	24	10.3	8
9	32.2	14.2	24.9	17.9	9	31.8	11.1	16.5	17.3		9	17.7	0.1	17.7	0.6	9	17.5	1.6	13.9	0.9		9	33.8	9.9	18.2	11	9	20.2	9.6	15.8	9.5		9	41.3	20	27.7	19.9	9	32.5	19.6	29.8	19.7		9	24.8	10.2	25.6	10.3	9
10	34	15.1	26.7	18.9	10	33.5	11.4	17.5	18.2		10	19.3	0.1	19.2	0.7	10	19.1	1.7	16	1.1		10	35.1	9.9	19.8	11.2	10	20.2	9.7	17.4	9.5		10	42.8	20.1	28.9	20	10	33.8	19.6	31.1	19.7		10	26.2	10.2	27	10.3	10
11	35.6	16	28.4	19.8	11	35	11.7	18.5	19.1		11	20.9	0.1	20.6	0.7	11	20.5	1.7	17.8	1.2		11	36.3	10	21.4	11.3	11	23.2	9.8	19	9.5		11	44.3	20.1	30.2	20	11	35	19.6	32.2	19.7		11	27.5	10.2	27	10.3	11
12	37.1	16.9	30.1	20.8	12	36.6	12.1	19.6	20		12	22	0.1	22	0.8	12	20.6	1.8	19.7	1.5		12	37.3	10	23.1	11.5	12	24.3	9.8	20.7	9.5		12	45.7	20.1	31.3	20.1	12	36.2	19.6	33.3	19.7		12	28.7	10.2	28.3	10.3	12
13	38.5	17.8	31.7	20.8	13	38.1	12.6	20.7	20		13	22	0.1	22	0.9	13	22.1	1.9	21.4	1.6		13	38.4	10	24.7	11.7	13	24.1	9.9	22.3	9.5		13	47	20.1	32.5	20.1	13	37.4	19.7	34.3	19.7		13	29.8	10.2	29.6	10.3	13
14	39.7	18.7	31.7	21.8	14	39.6	13.1	21.9	20.8		14	23.5	0.1	23.3	1	14	23.4	2.1	23.1	1.8		14	39.5	10.1	26.2	11.9	14	23.9	10	24	9.6		14	48.3	20.2	33.5	20.2	14	38.6	19.7	34.5	19.7		14	30.8	10.2	31	10.3	14
15	40.8	19.7	33.2	22.9	15	41.8	13.6	23	21.6		15	25	0.1	24.7	1	15	24.9	2.2	24.7	2		15	40.6	10.1	27.6	12.1	15	25.2	10	25.5	9.6		15	49.4	20.3	34.5	20.2	15	39.8	19.7	36.4	19.8		15	31.8	10.2	32.1	10.3	15
16	41.8	20.7	34.7	23.9	16	42.3	14.1	24.2	22.4		16	26.4	0.2	26.1	1	16	26.3	2.3	26.2	2.2		16	41.7	10.1	28.9	12.3	16	26.2	10.1	27	9.6		16	50.6	20.3	35.5	20.2	16	41	19.7	37.4	19.8		16	32.7	10.2	33.3	10.3	16
17	42.7	21.1	36.1	24.9	17	42.9	14.7	25.4	23.3		17	27.8	0.2	27.3	1.2	17	27.6	2.6	27.5	2.3		17	41.7	10.1	30	12.5	17	29.8	10.3	28.4	9.7		17	51.6	20.4	36.5	20.3	17	43	19.8	39.4	19.9		17	33.6	10.2	34.4	10.3	17
18	43.7	21.7	37.4	26	18	43.7	15.3	26.5	24		18	29	0.2	28.5	1.3	18	29	2.7	28.8	2.5		18	42.7	10.2	31	12.5	18	30.1	10.4	29.8	9.7		18	52.9	20.5	34.7	20.4	18	43	19.8	40.3	19.9		18	34.5	10.2	35.3	10.3	18
19	44.7	22.6	38.8	27	19	44.9	15.9	27.6	24.8		19	30.3	0.2	29.8	1.5	19	30.3	2.9	30.1	2.5		19	43.7	10.2	31.1	12.7	19	30.8	10.6	31.1	9.7		19	52.4	20.5	38.3	20.4	19	44	19.8	41.1	19.9		19	34.9	10.2	36.3	10.4	19
20	45.6	23.6	40.1	28	20	46.1	16.6	28.7	25.6		20	31.6	0.2	31.1	1.6	20	31.5	3.1	31.3	2.7		20	44.7	10.3	32	13	20	32.4	10.8	32.3	9.8		20	53.3	20.6	39.2	20.5	20	45	19.8	41.9	19.9		20	36.2	10.2	36.3	10.4	20
21	46.5	24.6	41.4	28.9	21	47.3	17.3	29.7	26.4		21	32.9	0.2	32.3	1.7	21	31.6	3.2	32.5	2.9		21	45.7	10.3	33	13.2	21	34.2	11	33.6	9.9		21	54.1	20.7	40	20.6	21	46	19.9	42.5	19.9		21	38.2	10.3	37.3	10.4	21
22	47.4	25.6	42.6	29.9	22	48.5	17.3	29.8	26.9		22	34.2	0.4	32.3	1.9	22	32.8	3.5	33.7	3.1		22	46.5	10.4	33.7	13.4	22	36.4	11.2	34.8	9.9		22	55	20.8	40.9	20.8	22	47	19.9	43.1	20		22	37.2	10.3	38.1	10.4	22
23	48.3	26.6	43.9	30.9	23	49.6	18	30.9	27.3		23	35.3	0.4	33.6	2	23	33.9	3.7	33.7	3.3		23	47.4	10.5	34.4	13.6	23	36.4	11.4	36.8	9.9		23	55.9	20.8	41.7	20.9	23	47.8	19.9	43.7	20		23	38.1	10.3	38.8	10.4	23
24	49.3	27.6	45.1	31.9	24	50.7	18.7	32	28.1		24	36.5	0.4	34.8	2.2	24	34.9	4	34.7	3.5		24	48.2	10.6	35.1	13.8	24	37.3	11.6	36.8	10		24	56.6	20.8	42.5	21	24	48.5	20	44.3	20		24	39	10.3	39.4	10.4	24
25	50.3	28.6	46.4	32.9	25	51.8	19.4	33.2	29		25	37.5	0.4	36.1	2.3	25	35.8	4.2	35.7	3.8		25	48.9	10.6	35.8	14	25	37.6	11.6	37.2	10		25	57.4	21	43.2	21.1	25	49.2	20.1	45	20.1		25	39.9	10.4	40.1	10.4	25
26	51.2	29.6	46.4	33.9	26	52.7	20.1	34.3	29.8		26	38.3	0.5	37.3	2.5	26	36.8	4.2	36.7	3.9		26	50.2	10.8	36.1	14.4	26	37.7	11.9	38.4	10.2		26	58.1	21	44	21.2	26	49.8	20.1	45	20.2		26	40.8	10.4	41.1	10.4	26
27	52.2	30.6	47.6	35	27	53.7	20.8	35.4	30.6		27	38.3	0.5	38.4	2.7	27	37.6	4.4	37.6	4.2		27	50.8	10.8	37.1	14.6	27	37.9	12.1	39.5	10.2		27	58.8	21.1	44.7	21.4	27	50.4	20.2	45.7	20.2		27	41.7	10.4	41.9	10.4	27
28	53	31.6	48.8	36.1	28	54.8	21.6	36.3	31.4		28	39.2	0.6	39.5	2.9	28	38.4	4.7	38.3	4.4		28	51.5	10.9	37	14.8	28	38.2	12.4	40.6	10.3		32	61.7	22	48.2	22.1	32	52.8	20.5	49	20.5		28	42.5	10.5	41.9	10.4	28
29	53	32.5	50.1	37.2	29	55.8	22.4	37.3	32.2		29	40.1	0.6	40.6	3	29	38.9	4.9	39	4.6		29	51.9	11.1	35.9	14.9	29	38.6	12.7	41.7	10.5		37	64.3	22.8	50.7	22.8	37	55.8	21	52.1	20.8		29	43.2	10.5	42.8	10.4	29
30	53.9	33.5	51.4	38.2	30	56.9	23.2	38.4	33.1		30	40.9	0.7	40.8	3.2	30	39.3	5.1	39.6	4.9		30	52.3	11.1	35.3	15.1	30	39.1	13	42.7	10.5		42	66.8	23.7	53.8	23.8	42	57.6	21.6	55	21.3		30	43.9	10.5	43.6	10.4	30
31	55	34.5	52.6	39.4	31	58	24	39.5	33.9		31	41.7	0.7	41.7	3.8	31	40.1	5.4	40.1	5.1		31	52.6	11.2	35.1	15.2	31	39.6	13.3	43.8	10.5		47	68.4	24.7	56.8	24.8	47	59.9	22.4	57.2	21.9		31	44.5	10.5	44.3	10.4	31
32	56.2	35.5	53.7	40.6	32	58.9	24.8	40.5	33.9		32	42.5	0.8	42.8	3.4	32	40.8	5.6	40.7	5.3		32	52.8	11.4	35.3	15.4	32	40.1	13.6	44.8	10.7		48	68.8	25	57.4	25.1	52	62	23.1	60	22.5		32	45.2	10.6	45	10.5	32
33	57.4	36.4	54.8	40.8	33	59.8	25.6	41.5	34.6		33	43.3	0.9	43.7	3.6	33	41.5	5.9	41.4	5.5		33	52.8	11.6	35.6	15.6	33	40.6	14	45.8	10.8		49	69.2	25.1	58	25.4	57	63.8	24	62.6	23		33	45.7	10.7	45.6	10.5	33
34	58.5	37.4	55.7	41.8	34	60.8	26.4	42.6	35.4		34	44.2	1	44.4	3.9	34	42.3	6.1	42.1	5.8		34	52.9	11.8	36	15.8	34	41.1	14.1	46.7	10.9		50	69.6	25.3	58.7	25.6	62	65.8	25	65	23.8		34	46.3	10.8	46.3	10.6	34
35	59.4	38.4	56.6	42.9	35	61.2	27.2	43.7	36.1		35	45	1.1	45.1	4	35	43	6.4	42.8	6.8		35	53	11.9	36.5	16	35	41.8	14.3	47.7	11		51	70	25.6	59.2	25.9	63	66.1	25.2	65.4	24		35	46.9	10.8	47	10.6	35
36	60.2	39.3	57.6	44.1	36	61.8	28	44.7	36.8		36	45.9	1.2	46	4.2	36	43.7	6.6	43.5	6.8		36	53.1	12.2	36.5	16	36	42.4	14.6	48.7	11.2		52	70.3	25.8	59.7	26.1	64	66.5	25.4	65.8	24.2		36	47.4	11	47.7	10.6	36
37	61	40.3	57.8	45.2	37	62.8	28.8	45.8	37.5		37	46.5	1.3	46.7	4.3	37	44.3	6.9	44.1	6.8		37	53.3	12.4	37	16.2	37	43	15.1	49.6	11.3		53	70.3	26.1	60.2	26.4	65	66.9	25.4	65.8	24.3		37	47.8	11	47.7	10.6	37
38	61.8	41.3	58.4	46.2	38	63.7	28.8	46.7	38.2		38	47	1.9	47.4	4.6	38	44.3	7.1	44.7	6.5		38	53.7	12.6	37.4	16.3	38	43.7	15.4	50.5	11.5		54	72.1	26.3	60.7	26.6	66	67.3	25.7	66.1	24.5		38	47.8	11.2	48.5	10.6	38
39	62.6	42.2	59.2	47.3	39	64.5	29.6	47.7	39		39	47.5	1.4	47.4	4.7	39	45	7.4	45.1	6.7		39	54	12.8	37.8	16.6	39	44.3	15.8	51.4	11.6		55	72.5	26.5	61.2	26.9	67	67.9	25.9	66.5	24.7		39	48.3	11.3	49.4	10.7	39
40	63.4	43.1	60	48.2	40	65.3	30.5	48.4	39.6		40	48.1	1.5	48.3	5	40	45.6	7.4	45.4	6.9		40	54.2	12.9	38.3	16.9	40	44.3	16.1	52.1	11.8		56	72.8	26.8	61.7	27.1	68	67.7	26.1	66.8	24.8		40	48.9	11.5	50.3	10.8	40
41	64.2	44	60.7	49.2	41	66.1	31.3	49.4	40.3		41	48.7	1.6	49	5.2	41	46.2	7.7	46	7.2		41	54.3	13.2	38.8	17.1	41	45	16.4	52.9	11.9		57	73.2	27	62.2	27.4	69	68.1	26.4	67.2	25		41	49.5	11.6	51.3	10.8	41
42	64.9	45	61.4	50.2	42	67	32.1	50.4	40.8		42	48.7	1.8	49.8	5.3	42	46.8	7.9	46.7	7.4		42	54.3	13.2	39.3	17.3	42	45.6	16.8	53.7	12		62	74.5	28	64.6	28.7	70	68.4	26.6	67.6	25.2		42	50.1	11.7	52.2	10.8	42
43	65.6	45.8	62	51.2	43	67.7	32.9	51.3	41		43	49.1	1.9	50.4	5.6	43	47.4	8.2	47.3	7.7		43	54.4	13.4	39.8	17.5	43	46.2	17.1	53.9	12.2		67	76.2	29.4	66.3	29.9	71	68.9	26.9	68	25.3		43	50.7	11.8	53	10.9	43
44	66.2	46.7	62.7	52.3	44	68.3	33.8	52.2	41.7		44	49.7	2	51.1	5.8	44	48.1	8.5	47.8	7.9		44	54.5	13.6	40.4	17.8	44	46.9	17.4	54.4	12.3		72	77.5	30.9	68.1	31.5	72	69.3	27.1	68.3	25.5		48	53.9	12.5	55.8	11.2	44
45	66.8	47.3	63.4	53.3	45	68.9	34.6	52.2	42.4		45	50.2	2.1	51.8	6	45	48.8	8.8	48.3	8.1		45	54.6	13.9	40.4	18	45	47.6	17.4	55.1	12.5		77	78.3	32.4	70	33.3	73	69.6	27.3	68.7	25.7		53	55.8	13.3	58.3	11.5	45
46	67.3	47.6	64	54.2	46	69.5	35.4	53.1	43.1		50	52	2.9	53.8	6.9	46	49.5	9	48.8	8.3		46	54.7	14.1	41.1	18.3	46	48.2	17.7	55.9	12.7		82	79.3	34	73.1	35.1	74	70	27.6	69	25.9		58	57.2	14.2	59.7	11.9	46
47	67.9	48.4	64.7	55.2	47	69.5	36.2	54	44		55	53.7	3.6	56.1	8	47	49.6	9.2	49.3	8.6		47	54.8	14.4	41.6	18.5	47	48.9	18	56.6	12.9		87	80.3	35.5	74.5	36.9	75	70.4	27.8	69.3	26.1		63	59.2	14.9	61.3	12.5	47
48	68.4	49.3	65.3	56.1	48	72.1	37.1	54.8	44.7		60	54.8	4.5	57.7	9.3	48	50.2	9.6	49.8	8.9		48	55	14.6	42.3	18.8	48	49.6	18.4	57.3	13		92	81.1	36.8	76	38.1	76	70.4	28.1	69.7	26.3		68	61.5	15.7	63.3	12.9	48
49	68.7	50.1	65.3	57	49	72.7	37.9	55.7	45.4		65	56.6	5.4	59.3	10	49	50.9	9.8	50.3	9.1		49	55.1	14.9	43	19	49	50.3	18.8	58	13.2		97	81.1	38	77.6	39.3	77	72.4	28.3	70	26.9		73	63	16.5	64.7	13.4	49
50	69.2	50.9	66	57.8	50	72.3	38.7	56.4	46.1		70	58	6.4	60.9	11.2	50	51.6	10.1	50.8	9.3		50	55.1	15.1	43.7	19.3	50	51	19.2	58.6	13.5		102	82.6	39.1	78.7	40.6	82	73.7	29.3	72.8	27.2		78	65	17	66.3	13.9	50
55	72.7	54.8	69.2	61.9	51	73.8	39.6	57.2	46.8		75	59.3	7.5	62.2	12.3	51	52.3	10.2	51.3	9.6		51	55.4	15.3	44.4	19.6	51	51.7	19.5	59.2	13.7		107	83.4	40.4	80.1	42.1	87	75.1	30.6	74.3	28.2		83	66.5	17.7	67.5	14.6	51
60	75.5	58.7	73.1	64.9	52	74.4	40.4	57.8	46.8		80	60.6	8.4	63.9	13.8	56	54.8	11.4	53.5	10.9		52	55.8	15.6	45.1	19.9	52	52.3	19.8	59.8	13.9		112	84.2	41.8	81.5	43.3	92	76.2	31.9	75.3	29.2		88	68.2	18.4	68.8	15.2	56
65	76.2	62.1	75.4	68.3	53	74.9	41.2	58.4	47.4		85	62.3	9.5	65.2	14.3	61	56.8	12.8	56.2	12		53	56.1	15.9	45.8	20.1	57	54.9	20.8	62.3	14.6		113	84.3	42.3	82	43.8	97	77.4	33.3	76.5	30.2		93	68.9	19	69.8	15.8	61
70	77.7	65	77.3	72.3	54	75.3	41.2	59	48.1		90	63.4	10.6	66.6	15.5	66	58.3	14.1	58.5	13.3		54	56.5	16.1	45.8	20.1	62	57.3	22.2	64.9	15.5		114	84.4	42.7	82.2	44.1	102	78.4	34.4	77.5	31		98	69.9	19.7	72.8	16.6	66
75	79.3	67.2	79.4	75.2	55	75.8	42	59.6	48.8		95	64.6	11.6	67.6	16.5	71	60.1	15.2	60.7	14.7		59	58.7	17.1	49	21.4	67	61.1	23.3	66.3	16.6		115	84.6	42.9	82.4	44.1	107	79.6	35.8	78.5	32		103	72.5	20.5	74	17.4	71
80	80.9	69.8	80.9	77.9	56	76.2	42.8	60.2	49.4		100	65.8	12.7	68.9	17.4	76	61.4	16.5	62.4	15.7		64	61.1	18.5	52.1	22.7	73	64.8	25.3	69.4	18		116	84.8	43.2	82.7	44.4	112	80.3	37.2	79.5	33		108	73.5	21.4	75.2	18.2	76
85	82.3	73.4	82.5	80.2	57	76.7	43.5	60.8	50.1		105	66.8	13.9	69.8	18.5	81	63	17.9	64.4	17		69	62.7	19.9	56.2	24	74	65.2	25.5	69.8	18.2		117	85	43.5	82.8	44.8	117	81.4	38.4	80.2	34.1		113	74.8	22.1	76.4	19.1	81
90	83.7	75.6	83.5	81.7	58	77.1	44.3	61.3	50.8		110	67.7	14.9	72.5	19.7	86	64.2	18.9	66.1	18.4		74	61.5	20.9	57.8	24.9	75	65.8	25.8	70.1	18.4		118	85.3	43.8	83	45.1	122	82.3	39.8	81.5	35.4		118	75.3	23.1	77.8	20.2	86
95	84.8	77.6	84.8	83.3	59	77.7	45.1	62	51.5		115	68.7	16.2	73.5	20.6	91	65.4	20.1	67.4	19.7		75	61.3	21.1	58.2	25.2	76	66.2	26.1	70.1	18.7		119	85.4	44	83.2	45.4	127	83.6	41.1	82.6	36.4		123	76.4	24.2	78.7	21.1	91
100	86.1	79.5	86.2	84.8	60	78.8	45.8	62.5	52.1		120	69.9	17.6	74.7	21.7	96	66.6	21.2	69	20.8		76	61.3	21.4	58.7	25.4	77	66.2	26.1	72.2	18.9		120	85.6	44.3	83.3	45.8	132	84.8	42.6	83.5	37.7		128	77.9	25.1	80	22.2	96
105	87.3	81.1	87	86	61	78.9	46.5	63.2	52.8		125	72.5	18.6	75.4	23	101	67.8	21.9	70.1	22		77	61.4	21.6	59.1	25.7	78	66.8	26.4	72.7	19.2		121	85.7	44.7	83.5	46.1	137	85.9	43.7	84.2	39		129	78.1	25.3	80	22.5	101
110	88.5	82.7	88.1	86.9	62	78.9	47.2	63.7	52.8		130	73.3	20	75.6	24	106	68.8	23.2	73.1	23.2		78	61.6	21.8	59.6	25.9	79	67.2	26.6	73	19.4		122	85.8	44.9	83.7	46.4	138	86.3	43.9	84.4	39.2		130	78.3	25.5	80.2	22.7	106
115	89.2	83.1	89	88	63	78.9	47.9	64.1	53.5		135	74.3	21.4	75.8	24.4	107	69	23.5	73.3	23.4		79	61.8	22	60.1	26.2	81	68.2	27.3	73.7	19.7		127	86.3	46.9	84.3	47.7	139	86.4	44.2	84.6	39.5		131	78.6	25.8	80.4	22.9	111
120	90	85.1	90	89.1	64	79.3	48.5	64.5	54.1		140	75.3	22.5	75	25	108	69.2	23.8	73.5	23.7		80	62.2	22.2	60.7	26.4	82	68.9	27.6	74.1	20		132	87	47.3	85.2	49.1	140	86.4	44.5	84.8	39.7		132	78.8	26	80.6	23.1	116
125	90.7	86.3	90.6	89.9	65	79.7	49.1	65	54.8		145	76.3	23.9	75.1	25.9	109	69.4	24	73.8	23.9		81	62.9	22.5	61.3	26.7	87	72.1	28.9	75.7	21.2		137	88.2	48.3	86	50.6	141	86.4	44.8	84.9	40		133	78.8	26.2	80.8	23.4	121
130	91.3	87.6	91.2	90.8	66	80	49.8	65.5	55.4		146	76.3	24.2	75.2	26.2	110	69.6	24.3	74	24.2		82	63.1	22.7	61.3	26.9	92	74.2	30.8	77.4	23		142	89	49.3	87	52	142	86.6	45.1	85.1	40.2		134	79	26.4	81	23.6	126
135	92	88.5	91.8	91.4	67	80.3	50.3	65.5	56		147	76.5	24.5	75.4	26.4	111	69.8	24.6	74.2	24.4		83	62.5	22.9	61.8	27.2	97	75.9	32.2	78.5	24.4		147	90	50.2	87.6	53.6	143	86.6	45.4	85.3	40.5		135	79.2	26.6	81.2	23.8	131
140	92.9	89.7	92.3	92.1	72	81.9	52.8	68	58.3		148	76.7	24.8	75.6	26.7	112	69.8	24.8	74.5	24.7		84	61.9	23.2	62.3	27.4	102	77.1	33.6	79.8	25.9		157	91.6	52.3	89.1	57.9	144	86.8	45.6	85.5	40.7		136	79.4	26.7	81.4	23.8	132
145	93.7	90.6	92.8	92.8	77	83.6	55.7	70	61.2		149	76.9	25.1	75.6	26.9	113	70	25.1	74.7	25		85	61.9	23.4	62.9	27.7	103	77.3	34	80.1	25.9		167	92.8	54.4	87.4	61	145	87.1	45.9	85.7	41		137	79.7	26.9	81.6	24.1	133
155	95.3	92.1	93.9	93.8	82	84.7	58.6	73.4	63.2		150	77.1	25.3	75.6	27.1	114	70.1	25.3	74.9	25.2		86	61.8	23.7	63.4	27.9	104	77.6	34.3	80.3	26.2		177	94.3	57.1	84.3	64.1	146	87.3	46.2	85.8	41.2		138	79.9	27.1	81.6	24.2	134
165	96.8	93.6	94.8	94.9	87	85.8	60.8	75.1	65.6		151	77.3	25.3	75.6	27.3	115	70.3	25.8	75.1	25.8		87	62.5	23.9	64	28.2	105	77.9	34.5	80.5	26.5		187	95.7	60.8	83.2	66.8	147	87.4	46.5	86	41.5		139	80.2	27.4	81.8	24.5	135
175	97.6	94.9	95.7	95.8	92	87	63.8	76.8	67.5		152	77.5	25.6	75.5	27.5	116	70.4	25.6	75.1	25.8		88	63.2	23.9	64.5	28.4	106	78.1	34.5	80.8	26.7		197	97	63.8	84.4	69.3	148	87.6	46.8	86.2	41.9		140	80.5	27.7	82	24.7	136
185	98.2	95.9	97	96.8	97	88.1	66.4	78.5	69.6		153	77.7	25.9	75.4	27.8	117	70.4	25.8	75.3	25.8		89	63.9	24.2	65.1	28.7	107	78.3	34.8	81	27		207	97.3	65.9	86	73.3	149	87.8	47.1	86.4	42		141	80.8	27.9	82.2	24.9	137
195	98.7	96.8	97.8	97.6	102	88.3	69	79.6	73		154	77.8	26.2	75.4	28	118	72.3	26	75.5	26		90	64.6	24.4	65.5	28.9	112	79.6	36.3	82.1	28.4		217	97.8	67.1	91.5	77.5	150	88	47.4	86.6	42		142	81	28.1	82.4	25.1	138
205	99.1	97.6	98.3	98.2	107	89.3	72.3	80.9	74.6		155	78	26.5	75.7	28.3	119	72.4	26.2	75.7	26.3		91	65.5	24.7	66	29.2	117	80.6	37.4	82.8	29.9		227	98.1	69.3	93	81.3	151	88.2	47.7	86.8	42.2		143	81.2	28.3	82.5	25.4	139
215	99.5	98.1	98.8	98.9	112	89.8	73.8	82.3	76.4		156	78.1	26.8	75.7	28.8	120	72.6	26.5	75.8	26.6		92	66.2	24.9	66	29.5	122	81.6	38.9	83.7	31.3		237	98.2	72.3	93.5	83.9	152	88.4	47.9	86.9	42.4		144	81.5	28.9	82.7	25.6	140
225	99.7	98.7	99.1	99.2	117	90.3	75.6	83.4	77.7		157	78.3	27	75.6	28.8	121	72.8	26.8	76	26.9		93	66.6	25.2	66.4	29.7	127	82.7	40	84.5	32.5		247	98.2	74.3	96.2	87.6	153	88.6	47.9	87.1	42.7		145	81.8	28.7	82.9	25.8	141
235	99.9	99	99.4	99.6	122	90.8	77.3	84.5	79.3		158	78.5	27.3	75.3	28.9	126	73.4	28.1	77	28.3		94	66.7	25.4	66.8	30	132	83.6	41.4	85.3	33.9		257	98.3	76.1	96.7	89.5	154	88.6	48.2	87.3	42.9		146	82	28.9	83.1	26.1	142
245	99.9	99.1	99.6	99.9	127	91.3	78.6	85.2	80.4		163	79.3	28.7	75.8	30.3	131	74.1	29.3	77.9	29.9		95	67	25.7	67.3	30	137	84.4	42.5	85.8	35.3		267	99.1	78	97.3	91.7	155	89	48.5	87.5	43.2		147	82.3	29.1	83.1	26.2	143
255	100	99.3	99.6	100	132	91.8	80.2	86.2	81.8		168	80	29.9	75.8	31.5	136	74.7	30.3	78.7	31.8		96	67.2	25.9	67.5	30.3	138	84.6	42.8	86	35.7		277	99.1	79.9	97.6	93.6	156	89.2	48.8	87.5	43.4		148	82.6	29.4	83.3	26.5	144
265	100	99.3	99.7	100.1	137	92.6	81.9	87.3	82.8		173	80.7	31.4	75.8	32.9	141	75.6	31.3	79.5	32.5		97	67.4	26.2	67.8	30.5	139	84.8	43.1	86.1	36		287	99.3	81.5	97.5	95	157	89.4	49.1	87.7	43.7		153	83.5	30.6	84.1	27.4	145
					142	93.2	83.8	88	84		178	81.3	32.9	76.6	34	146	76.3	31.8	80.3	34		98	67.7	26.5	68.2	30.8	140	85	43.4	86.3	36.3		297	99.3	83.1	97.9	96.9	158	89.6	49.3	87.9	43.9		158	84.6	31.7	84.8	28.5	146
					147	93.9	85.1	89	85		183	82.1	34.2	78.4	35.4	151	77.2	32.2	81.1	35.4		99	68	26.8	68.5	31.1	141	85.2	43.8	86.4	36.7		307	99.4	84.6	98	97.3	159	89.8	49.6	88.1	44.1		163	85.7	32.8	85.7	29.7	147
					152	94.7	86.6	89.8	86.4		188	83	35.7	79.3	36.8	156	77.9	30.3	81.7	36.9		104	69.5	27.8	69.8	32.4	142	85.3	44.1	86.5	37		317	99.6	86.1	98.2	98.1	160	90	49.8	88.2	44.3		168	86.5	33.7	86.1	30.7	148
					157	95.4	88.3	90.6	87.9		193	83.7	37.1	80.6	38.2	161	78.6	31.1	82.5	37.9		109	71.9	29.1	72.3	33.7	143	85.5	44.4	86.7	37.3		327	99.7	87.6	98.5	98.8	161	90.2	50.1	88.2	44.6		173	86.9	34.7	87.5	31.9	149
					162	96.1	89.4	91.3	88.6		198	84.7	38.6	81.6	39.4	166	79.2	31.8	83.2	39.2		114	72.9	30.4	73.3	34.7	144	85.7	44.7	86.8	37.7		337	99.7	88.7	98.7	99.1	162	90.3	50.3	88.2	44.9		178	85.9	35.8	88.4	33.1	150
					167	96.5	90.6	92	89.6		203	85.5	39.7	83.4	40.4	171	80	33.2	84	40.5		119	73.8	31.5	74.7	35.9	145	85.9	45.1	87	38		347	99.7	90.1	99	99.5	167	90.7	51.6	89.2	46		183	86.8	36.8	89.4	34.1	151
					172	97	91.7	92.7	90.3		208	86.1	41.1	85.3	41.6	176	80.6	34.9	84.5	41.7		124	75.1	32.8	75.7	37.1	146	86	45.8	87.1	38.4		357	99.8	91.3	99.1	99.8	172	91.6	52.8	90	47.1		188	88.2	38	90.2	35.3	152
					177	97.4	93	93.3	91.1		213	86.7	42.4	86.8	42.7	181	81.3	35.9	85.3	43		129	76.3	34.2	76.8	38.2	147	86.2	45.6	87.3	38.8		367	99.9	92.4	99.2	99.8	177	92.2	54.3	90.8	48.2		193	89.6	39.1	91.3	36.5	153
					187	97.9	94.9	94.3	92.5		218	87.3	43.5	87.9	43.9	182	81.5	36.2	85.4	43.1		134	77.1	35.5	77.6	39.5	152	86.8	48.4	87.5	40.2		377	99.9	93.5	99.3	100	182	93.1	55.8	91.3	49.6		198	90.5	40.3	92.6	37.5	154
					197	98.2	96.3	95.4	93.4		219	87.5	43.8	88.1	44	183	81.6	36.4	85.6	43.2		139	78.1	36.7	78.6	40.3	157	87.6	48.7	88.1	41.8		387	99.9	94.5	99.3	100.1	187	93.9	57.2	92.1	51		203	91.7	41.4	93.6	38.6	155
					207	98.5	97.3	97	95.1		220	87.6	44	88.3	44.2	184	81.6	36.7	85.7	43.5		144	79.2	38.1	79.4	41.3	162	88.4	49.4	88.7	43.2		417	99.9	96.8	99.5	100.2	197	95.4	59.8	93.5	53.9		208	92.4	42.4	94.3	39.8	156
					217	98.9	98.2	98.2	95.6		221	87.7	44.2	88.5	44.8	185	81.8	36.9	85.8	43.8		149	80.6	39.5	80.3	42.3	163	88.6	49.6	88.8	43.5		447	99.9	97.5	99.5	100.2	207	96.3	62.8	94.7	57.7		213	93.5	43.7	95	40.9	157
					227	99.3	99	98.9	97		222	88	44.5	88.7	44.9	186	82	37.1	86	44		154	81.5	40.7	81.1	43.5	164	89.1	49.7	88.9	43.8		477	99.9	98.7	99.5	100.2	217	97.3	65.6	95.5	60.3		214	93.7	43.8	95	40.9	158
					237	99.7	99.8	99.3	97.8		223	88	44.8	88.9	44.9	187	82.1	37.3	86.1	44.3		155	81.8	40.9	81.3	43.7	165	89.4	49.8	89	44		488	99.9	99	99.6	100.2	227	97.6	68.4	96.1	62.9		215	93.9	44.1	95.1	41.1	159
					247	100	100.1	99.6	98.4		224	88	45	89.1	44.9	188	82.2	37.6	86.3	44.5		156	82	41.2	81.5	43.9	166	89.5	49.9	89.1	44.3							237	97.8	71.1	96.9	65.4		216	94.1	44.3	95.1	41.4	160
					257	100	100.3	99.6	99		225	88	45.2	89.3	45.1	189	82.3	37.7	86.5	44.8		157	82.4	41.6	81.7	44	167	89.6	50	89.2	44.5							247	97.8	74.4	96.4	67.5		217	94.2	44.5	95.2	41.6	161
					267	100.1	100.4	99.9	99.9		226	88	45.4	89.4	45.3	190	82.4	37.3	86.7	45		158	82.8	41.8	81.9	44	172	89.9	50.5	89.7	45.8							257	97.8	76.9	97.5	69.4		218	94.2	44.8	95.3	41.9	162
					277	100.1	100.4	100	99.9		227	88.3	45.7	89.6	45.5	191	82.6	37.8	86.8	45.3		159	83.2	42.1	82.1	44.2	177	89.9	51.9	90.1	46.7							267	98.2	78.8	97.7	73		219	94.2	45	95.4	42.1	163
											228	88.4	45.9	89.6	45.7	192	82.8	38.1	86.9	45.5		160	83.5	42.4	82.3	44.3	182	90.6	53	90.5	47.9							277	98.4	80.8	98.3	75.8		220	94.3	45.3	95.4	42.4	164
											233	89.3	46.9	90.4	46.3	193	82.9	38.4	86.9	45.9		161	83.7	42.7	82.4	44.4	187	90.9	54.6	91.1	49							287	98.6	82.4	98.7	76.9		221	95.1	45.6	95.6	42.7	165
											238	90.1	48	91.1	47.6	194	82.9	38.8	87.1	46.1		162	84	43	82.6	44.5	192	91.2	55.8	91.6	50.2							297	98.7	84.2	98.8	78.7		222	95.6	45.8	95.6	42.9	166
											243	90.8	49.1	92	48.9	195	83.1	39.1	87.2	46.3		163	84.1	43.3	82.8	44.7	197	92	57.3	92.1	51.3							307	98.9	85.7	98.9	80.3		223	95.9	46.1	95.7	43.2	171
											253	91.8	51.1	93.6	54	196	83.2	39.4	87.4	46.6		164	84.4	43.6	82.8	44.7	202	92.7	58.8	92.6	52.4							317	98.9	87.2	99	81.7		224	96.1	46.9	95.7	43.6	176
											263	93	53.2	95	58	197	83.3	39.8	87.5	46.9		165	84.6	43.9	83	44.8	207	93.7	60.7	93.3	53.3							327	99	88.7	99	83.2		225	96.2	46.9	95.8	43.9	181
											273	94.1	55.1	96.1	59.8	198	83.4	39.6	87.7	47.1		166	84.8	44.2	83.1	44.9	212	94.6	62.5	94.1	54.2							337	99	89.9	99.1	84.6		226	96.2	46.7	95.9	44.2	186
											283	95	56.9	96.9	60.3	199	83.6	39.8	87.8	47.3		167	84.9	44.4	83.3	44.9	222	98	66.7	95.5	56							347	99	91.2	99.1	85.9		227	96.1	47.1	96	44.6	191
											293	95.9	58.8	97.4	62.1	200	83.8	39.9	88	47.6		168	85	44.4	83.5	45	242	99.4	72	97	63.5							357	99	92.4	99.2	87.2		228	96.1	47.4	96	44.9	196
											303	96.6	61.1	97.8	63.7	201	84	40.1	88.1	47.9		169	85.2	44.8	83.7	45	252	99.6	73.9	97.7	66.2							367	99	93.4	99.3	88.2		233	96.7	48.7	96.3	46	201
											313	96.8	63.2	98.3	65.7	202	84.1	40.4	88.1	48.1		174	86.5	46.1	84.4	45.3	262	99.7	75.8	98	70.3							377	99.1	94.3	99.3	89.3		238	97	49.6	96.6	47.4	206
											323	96.8	65.6	98.5	67.5	203	84.3	40.7	88.1	48.4		179	87.6	47.4	85.4	45.9	272	100	77.5	98.3	73.5							387	99.3	95.1	99.5	89.9		243	97.3	50.7	97	48.8	211
											333	97.3	67.5	98.8	69.4	204	84.9	40.9	88.1	48.7		184	88.3	48.6	86.1	46.6	282	100.1	79.1	98.7	75							397	99.3	95.9	99.5	90.8		248	94	51.8	97.1	50	212
											343	97.6	69.4	98.9	72.9	205	84.4	41.1	88.3	48.9		189	89.4	49.4	87	47.3	292	100.1	80.8	98.9	76.7							427	99.4	98.1	99.7	93.5		253	96.2	52.6	97.3	51.4	213
											353	97.8	72.5	99	74.7	206	84.5	41.2	88.5	48.9		194	90.1	50.8	87.8	47.9	302	100.2	82.3	98.9	78.5							457	99.5	99.4	99.8	95.6		258	96.8	53.5	97.4	52.6	214
											363	98	74.4	99.1	76.5	207	84.6	41.4	88.7	49.2		199	91.3	51.9	88.6	48.5	312	100.2	83.6	99	80							487	99.6	99.9	99.8	97.4		263	97.2	55	97.4	53.8	215
											373	98.2	76.2	99.1	78.5	208	84.7	41.6	88.8	49.4		204	92	52.8	89.6	50.4	322	100.2	84.9	99.1	81.7							517	99.6	100.1	99.8	98.4		268	97.5	57	97.4	54.8	216
											383	98.3	78	99.1	79.8	209	84.8	41.8	88.9	49.7		214	92	54.9	91.6	52.4	332	100.4	86.3	99.2	83.2							547	99.6	100.2	99.9	99		273	97.8	60.9	97.3	56.1	217
											393	98.5	79.5	99.2	81.3	210	85	42.1	89	49.9		224	94.3	57.4	94	54.6	342	100.4	87.1	99.3	84.7							567	99.7	100.2	99.9	99		278	98	65.1	97.2	57.2	218
											403	98.6	81	99.3	82.6	211	85.1	42.2	89.2	50.2		234	95.1	69.6	95.4	56.7	352	100.4	88.2	99.3	86													283	98.2	65	97.3	58.8	219
											413	98.7	82.9	99.3	83.6	212	85.3	42.4	89.3	50.4		244	95.8	76.4	96.5	59.6	362	100.4	89.4	99.4	87.3													288	98.5	65.3	97.3	59.6	220
											423	98.8	83.7	99.3	86.8	213	85.4	42.7	89.3	50.7		254	96.7	78.8	97.1	62.4	372	100.5	90.3	99.5	88.5													293	98.7	66	97.3	60.9	221
											433	98.9	85	99.3	87.7	214	85.4	42.9	89.5	50.9		264	96.8	80.9	97.6	64.6	382	100.5	91.2	99.5	89.7													298	98.6	66.9	97.4	62.1	226
											443	99	86.1	99.3	89.2	215	85.4	42.9	89.6	51.2		274	97.3	82.1	97.9	67.1	392	100.6	92	99.5	90.6													303	98.8	67.7	97.4	62.8	231
											453	99.1	87.3	99.4	90.7	216	85.6	43.1	89.7	51.4		284	97.7	83.6	98	69	402	100.6	92.8	99.6	91.6													308	98.9	68.7	97.6	63.4	236
											463	99.1	88.4	99.4	91.8	217	85.8	43.4	89.8	51.7		294	97.7	85.1	98.2	72	412	100.6	93.6	99.6	92.5													313	98.9	69.5	97.8	64.2	241
											473	99.2	89.5	99.4	92.7	218	85.9	43.8	90	51.9		304	97.8	86.6	98.4	73.9	422	100.6	94.2	99.7	93.5													318	99	70.1	98	65.3	246
											483	99.3	90.4	99.4	93.6	219	86.1	44.1	90.1	52.2		314	98.2	88.2	98.4	76.7	432	100.6	94.8	99.7	94.5													323	99	72.3	98.1	66.4	247
											493	99.3	91.3	99.4	94.5	220	86.3	44.3	90.3	52.3		324	98.4	89.4	98.8	78.6	442	100.6	95.3	99.7	95													328	99.1	73.2	98.1	67.2	248
											503	99.4	92.2	99.5	95.2	221	86.3	44.6	90.5	52.7		334	98.5	90.4	98.5	80.2	452	100.6	95.8	99.7	95.6													333	99.2	74	97.8	68.1	249
											513	99.5	93	99.5	96.2	226	86.8	45.9	91.3	53.9		344	98.5	91.4	98.4	82.3	462	100.6	96.3	99.8	96.2													338	99.2	75	97.6	69.2	250
											523	99.5	93.8	99.5	96.7	231	87.6	47.5	92	55.8		354	98.7	92.4	98.6	82.9	472	100.6	96.6	99.8	96.6													343	99.2	75.7	97.7	70.2	251
											533	99.5	94.4	99.6	97.1	236	88.1	48.8	92.5	55.9		364	98.9	93.2	98.9	84.8	482	100.7	97	99.8	97													348	99.3	76.7	97.8	72.4	256
											543	99.6	95.1	99.6	97.4	241	89	50.7	93.1	56.9		374	99.1	94.2	99	87.1	492	100.7	97.3	99.8	97.4													353	99.3	77.7	97.6	73.8	261
											553	99.7	95.6	99.6	97.7	251	90.4	53.6	93.7	58.7		384	99.1	94.8	99.1	88.5	502	100.7	97.6	99.9	97.7													358	99.3	78.5	97.8	73.6	266
											563	99.7	96.1	99.6	98	261	92.1	54.4	95.3	60.3		394	99.3	95.4	99.3	89.7	512	100.7	97.9	99.9	98													363	99.3	79.5	97.7	74.7	271
											573	99.7	96.6	99.6	98.3	271	93.8	57.5	96.3	61.8		404	99.4	96.1	99.2	90.7	522	100.7	98.1	99.9	98.2													368	99.3	80.3	97.8	75.6	276
											583	99.7	97.1	99.6	98.5	281	94.9	59.9	97.1	63.1		414	99.4	96.6	99.3	92.2	532	100.7	98.3	99.9	98.5													373	99.4	81.3	97.8	76.8	281
											593	99.7	97.5	99.6	98.6	291	95.8	60.8	97.7	64.5		424	99.5	97.1	99.3	93.5	542	100.7	98.5	100	98.7													378	99.4	81.8	97.9	77.6	286
											603	99.7	97.8	99.6	98.7	301	96.7	63.6	98	66.6		434	99.7	97.6	99.3	94.6	552	100.8	98.6	100	98.8													383	99.4	82.5	97.9	78.5	296
											613	99.7	98	99.6	98.9	311	97.3	64.4	98.2	68.9		444	99.7	97.9	99.4	95.5	562	100.8	98.8	100	98.9													388	99.5	83.2	98.1	79.3	306
											623	99.7	98.3	99.6	98.9	321	97.7	66.1	98.4	72.7		454	99.7	98.3	99.4	96.1	572	100.8	98.9	100	99													393	99.5	83.8	98.2	80.1	316
											633	99.7	98.5	99.7	99	331	97.9	68.4	98.5	75.7		464	99.7	98.7	99.5	96.8	582	100.8	99	100	99.1													398	99.5	84.4	98.3	80.8	326
											643	99.8	98.8	99.7	99.1	341	98.1	70	98.6	77.3		474	99.7	99	99.5	97.2																		403	99.5	85	98.4	81.2	336
											653	99.8	98.9	99.6	99.1	351	98.3	73.4	98.7	79		484	99.8	99.2	99.5	97.2																		408	99.5	85.8	98.4	82	346
											663	99.8	99.1	99.6	99.2	361	98.5	75.9	98.8	80.6		494	99.8	99.4	99.6	97.6																		413	99.5	86.4	98.3	82.7	356
																371	98.6	78.1	98.9	82.2		504	99.8	99.6	99.6	98																		418	99.6	86.8	98.5	83.3	366
																381	98.7	78.4	99	83.6		508	99.8	99.6	99.6	98.1																		423	99.6	87.6	98.6	83.8	376
																391	98.8	79.7	99.1	84.9																								428	99.7	88.3	98.5	84.4	386
																401	99	82.7	99.2	86.2																								433	99.6	88.7	98.5	85.2	396
																411	99	84.6	99.3	87.5																								438	99.7	89.4	98.6	85.7	406
																421	99.1	85.8	99.4	88.6																								443	99.7	89.9	98.6	86.3	416
																431	99.1	87.1	99.4	89.8																								448	99.7	90.5	98.5	86.8	426
																441	99.2	88.3	99.5	90.7																								453	99.7	92.1	98.5	87.3	436
																451	99.3	89.3	99.5	91.7																								458	99.7	92.8	98.6	87.9	446
																461	99.3	90.1	99.5	92.6																								463	99.8	93.5	98.7	88.5	456
																471	99.3	91.1	99.5	93.5																								468	99.8	93.9	98.6	89.1	466
																481	99.3	91.9	99.6	94.2																								473	99.8	94.4	99.1	89.9	476
																491	99.3	93.2	99.7	94.9																								483	99.9	95.4	98.9	90.6	486
																501	99.4	94.4	99.7	95.5																								493	99.9	96.3	99.2	91.7	496
																511	99.4	95.1	99.7	95.9																								503	99.9	97.1	99.4	93.9	506
																521	99.4	95.7	99.7	96.4																								513	99.9	97.5	99.4	94.5	516
																531	99.5	96.2	99.7	96.6																								523	99.9	98	99.3	94.8	526
																541	99.6	96.7	99.7	97.2																								533	99.9	98.4	99.6	95.8	536
																551	99.6	97.1	99.8	97.5																								543	99.9	98.7	99.4	96.1	546
																561	99.6	97.6	99.8	97.8																								553	99.9	98.9	99.6	96.9	556
																571	99.6	97.9	99.8	98																								563	99.9	99.1	99.5	97.2	566
																581	99.6	98.2	99.8	98.2																								573	99.9	99.3	99.5	97.6	576
																591	99.7	98.5	99.8	98.4																								583	100	99.3	99.7	98.4	586
																601	99.7	98.8	99.8	98.5																								593	100	99.5	99.6	98.9	596
																611	99.7	99	99.8	98.7																								603	100	99.5	99.7	98.9	606
																621	99.7	99.2	99.8	98.8																								613	100	99.6	99.8	99.1	616
																631	99.7	99.3	99.8	98.9																								623	100	99.6	99.8	99.4	626
																641	99.7	99.5	99.8	99																													636
																																																	646
																																																	656
																																																	666
																																																	676
[truncated: 4 more columns]

## Sheet: Brown crab
Passed 26 ˚C	Small size, 10 ˚C, anterior ganglion and core										Medium size, 10 ˚C, anterior ganglion and core
Passed 44 ˚C
	Vital parameters											Vital parameters
	Cpag_S_10 ˚C_1	Cpag_S_10 ˚C_2	Cpag_S_10 ˚C_3	Cpag_S_10 ˚C_4								Cmae_M_10 ˚C_1	Cmae_M_10 ˚C_2
BM (g)	61.36	64.4	76.99	77.4							BM (g)	699.4	709.3
CW (cm)	7.4	7.4	7.8	7.7							CW (cm)	18	16.2
	Temperature (˚C)					Temperature (˚C)						Temperature (˚C)			Temperature (˚C)
Time, 1-2 (s)	Cpag_S_10 ˚C_ant_1	Cpag_S_10 ˚C_core_1	Cpag_S_10 ˚C_ant_2	Cpag_S_10 ˚C_core_2	Time, 3-4 (s)	Cpag_S_10 ˚C_ant_3	Cpag_S_10 ˚C_core_3	Cpag_S_10 ˚C_ant_4	Cpag_S_10 ˚C_core_4		Time, 1 (s)	Cmae_M_10 ˚C_ant_1	Cmae_M_10 ˚C_core_1	Time, 2 (s)	Cmae_M_10 ˚C_ant_2	Cmae_M_10 ˚C_core_2
0	10.8	10.5	11	10.5	0	10	10.1	10	10		0	10	10.4	0	8.6	10
1	10.8	10.9	11	10.5	1	10	10.1	10.4	10		1	10	10.4	1	8.6	10.1
2	10.8	13.1	11.1	10.5	2	10.1	10.1	11.8	10		2	10.4	10.4	2	8.7	10.1
3	10.8	15	11.1	10.5	3	10.2	10.2	14	10		3	10	10.4	3	9	10.3
4	10.8	15.9	11.1	10.6	4	10.3	10.2	16.8	10		4	10	10.4	4	9.6	10.3
5	10.9	16.5	11.1	10.6	5	10.5	10.2	19.4	10.1		5	10	10.4	5	10	10.5
6	11	16.9	11.3	10.7	6	10.6	10.3	21.9	10.1		6	10	10.4	6	10.2	10.5
7	11.1	16.9	11.6	10.8	7	10.8	10.3	24.3	10.1		7	10	10.4	7	10.7	10.5
8	11.4	16.9	11.9	10.8	8	11.1	10.3	26.7	10.1		8	10	10.4	8	11.7	10.5
9	11.8	16.9	11.9	10.9	9	11.4	10.3	28.9	10.2		9	10	10.4	9	12.4	10.5
10	12.1	16.9	12.3	11	10	11.7	10.4	28.9	10.3		10	10	10.4	10	13.1	10.5
11	12.6	17	12.9	11.1	11	12.2	10.4	30.9	10.4		11	10	10.4	11	13.6	10.5
12	13.3	17.1	13.7	11.3	12	12.8	10.5	32.9	10.4		12	10	10.4	12	14.1	10.5
13	14	17.2	14.6	11.4	13	12.7	10.6	34.7	10.5		13	10	10.4	13	14.7	10.5
14	14	17.3	15.5	11.5	14	13.3	10.7	36.2	10.5		18	10.1	10.4	14	14.7	10.5
15	14.6	17.5	16.4	11.7	15	13.5	10.8	37.4	10.7		23	10.2	10.4	15	15.2	10.5
16	15.4	17.7	17.2	11.8	16	14.7	10.9	38.5	10.7		28	10.8	10.5	16	15.6	10.5
17	16.3	17.9	18.1	12	17	15.3	11	39.5	10.8		33	11.7	10.4	17	16	10.5
18	17.2	18.1	18.3	12	18	16.1	11.1	40.2	10.8		38	12.6	10.4	18	16.5	10.5
19	18	18.2	19.6	12.2	19	16.8	11.1	40.6	11		43	13.8	10.4	19	16.5	10.5
20	19	18.2	20.3	12.4	20	17.6	11.3	41.3	11.1		48	14.3	10.4	20	16.9	10.5
21	20.1	18.3	21	12.6	21	18.3	11.4	41.9	11.2		53	15	10.4	21	17.3	10.5
22	21.1	18.5	21.6	12.8	22	19.1	11.6	42.4	11.4		58	16	10.5	22	17.7	10.5
23	21.1	18.7	22.2	13	23	19.8	11.8	42.4	11.5		63	17.3	10.5	23	17.9	10.5
24	22.2	18.9	22.2	13.1	24	20.5	12	43.1	11.7		68	19.7	10.5	24	18.2	10.5
25	23.3	19	22.8	13.3	25	21.3	12.1	43.8	11.8		73	21.3	10.5	25	18.6	10.6
26	24.4	19.2	22.9	13.6	26	22.1	12.3	44.3	12		78	22.3	10.5	26	18.9	10.6
27	25.4	19.3	23.3	13.8	27	22.9	12.3	44.7	12.1		83	23.5	10.5	27	19.2	10.6
28	26.4	19.5	23.8	14	28	23.3	12.5	45	12.2		88	24.8	10.6	28	19.6	10.6
29	27.4	19.7	24.3	14.2	29	23.7	12.7	45.2	12.4		89	25	10.6	29	20.1	10.6
30	28.4	20	24.8	14.5	30	24.5	12.9	45.4	12.5		90	25.2	10.6	30	20.6	10.6
31	29.4	20.2	25.2	14.7	31	25.3	13.1	45.3	12.5		91	25.5	10.6	31	21.3	10.6
32	29.4	20.4	25.7	14.9	32	26.2	13.3	45.2	12.7		92	25.7	10.6	32	21.2	10.6
33	30.4	20.6	25.9	15.1	33	27	13.5	45.2	13		93	25.9	10.6	33	21.9	10.6
34	31.4	20.7	26.1	15.4	34	27.8	13.8	45.4	13.1		94	26	10.6	34	22.4	10.6
35	32.4	20.9	26.5	15.4	35	28.6	14	45.8	13.4		95	26.2	10.6	35	22.9	10.6
36	33.4	21.1	27	15.6	36	29.3	14	45.8	13.6		96	26.3	10.6	36	23.3	10.6
37	34.3	21.3	27.6	15.8	37	30.2	14.2	46	13.8		97	26.4	10.7	37	23.7	10.6
38	35.3	21.5	27.8	16.1	38	31	14.4	46.3	14		98	26.4	10.7	38	24.3	10.6
39	36.2	21.5	28.1	16.3	39	31.9	14.7	46.7	14.3		103	27	10.7	39	24.9	10.6
40	37.1	21.7	28.6	16.6	40	32.7	14.9	47.2	14.5		108	27.3	10.8	40	25.3	10.7
41	37.1	21.9	29.2	16.8	41	33.5	15.1	47.7	14.7		113	27.7	10.9	41	25.9	10.7
42	38	22.2	29.6	17.1	42	34.3	15.3	48.3	14.9		118	28.7	11.1	42	26.4	10.7
43	38.8	22.4	30.1	17.3	43	35.2	15.6	48.9	15.1		123	29.2	11.2	43	27.1	10.7
44	39.6	22.6	30.6	17.5	44	36.3	15.8	49.5	15.3		128	30.5	11.4	44	27.7	10.7
45	40.4	22.9	31.1	17.8	45	36.1	15.8	50.1	15.6		133	31.1	11.6	45	27.7	10.7
46	41.2	23.2	31.6	18.1	46	37	16.1	50.7	15.8		138	31.5	11.9	46	27.8	10.7
47	42	23.5	32.1	18.3	47	38	16.3	51.2	15.8		143	31.8	12.1	47	28	10.7
48	42.6	23.9	32.6	18.5	48	38.9	16.6	51.8	16		148	32.2	12.3	48	28.5	10.7
49	43.3	24.1	33.1	18.8	49	39.8	16.8	52.4	16.3		153	33.1	12.5	49	29.2	10.7
50	43.3	24.3	33.6	19	50	40.8	17.1	52.4	16.5		158	33.9	12.7	50	29.7	10.7
51	44	24.7	34.1	19.8	51	41.7	17.3	52.9	16.8		163	34.5	12.9	51	30	10.7
52	44.7	25	34.5	19.3	52	42.6	17.6	53.5	17.1		168	35.2	13	52	30.4	10.7
53	45.4	25.2	34.5	19.6	53	43.4	17.6	53.9	17.3		173	36	13.2	53	31.1	10.7
54	46.1	25.6	35	19.8	54	44.3	17.8	54.3	17.5		178	36.6	13.3	54	31.5	10.7
55	46.8	25.9	35.5	20.1	55	45.1	18.1	54.9	17.7		183	37.4	13.5	55	31.8	10.7
56	47.5	26.2	36.1	20.3	56	45.9	18.3	55.5	17.8		188	38.2	13.7	56	32	10.8
57	48.1	26.2	36.6	20.5	57	46.7	18.6	56.1	18.1		193	38.9	13.9	57	32.1	10.8
58	48.8	26.5	37.2	20.8	62	49.7	19.6	59	19.2		198	39.6	13.9	58	32.4	10.8
59	49.4	26.8	37.8	21	67	52.7	20.9	60.9	20.6		203	40.3	14.1	59	32.7	10.8
60	49.4	27.1	38.3	21.3	72	54.8	22	63.1	22.1		208	40.9	14.2	60	33.1	10.8
61	50.1	27.4	38.9	21.5	77	56.9	23.2	64.4	23.1		213	41.6	14.2	61	33.4	10.8
62	50.7	27.7	39.5	21.8	82	58.8	24.3	65.6	24.5		218	42.7	14.4	62	33.9	10.8
63	51.3	28	40.1	22	83	59.2	24.5	65.8	24.7		223	43.2	14.5	63	34.4	10.8
64	52	28.3	40.7	22.3	84	59.7	24.8	66.1	25		224	43.3	14.6	64	34.9	10.8
65	52.6	28.6	41.2	22.6	85	60.2	25	66.3	25.3		225	43.4	14.6	65	35.5	10.8
66	53.3	28.6	41.8	22.8	86	60.6	25.3	66.6	25.5		226	43.5	14.6	66	35.9	10.8
67	54	29.3	42.3	23.1	87	61	25.5	66.8	25.8		227	43.6	14.6	67	36.2	10.8
68	54.6	29.5	42.3	23.4	88	61.5	25.5	67	26.1		228	43.7	14.6	68	36.5	10.8
69	54.6	29.9	42.9	23.4	89	61.9	25.8	67.2	26.3		229	43.8	14.7	69	36.7	10.8
70	55.3	30.2	43.4	23.6	90	62.3	26	67.2	26.7		230	43.9	14.7	70	36.9	10.8
71	55.9	30.5	44	23.9	91	62.7	26.3	67.5	26.9		231	43.9	14.7	71	36.9	10.8
72	56.5	30.8	44.5	24.1	92	63.1	26.5	67.7	27.1		232	44	14.8	72	37.1	10.8
73	57.1	31.1	45	24.4	97	64.4	27.5	68.7	28.3		233	44.1	14.8	73	37.4	10.9
74	57.7	31.3	45.6	24.7	102	66.4	28.7	69.4	29.8		234	44.2	14.8	74	37.7	10.9
75	58.3	31.7	46.1	24.9	107	68	29.7	70.1	31.2		235	44.2	14.8	75	38.1	10.9
76	58.8	32	46.6	25.1	112	69.5	30.9	72.1	32.4		236	44.2	14.9	76	38.9	10.8
77	59.3	32	47.1	25.4	117	72.2	31.8	72.7	33.8		237	44.3	14.9	77	39.1	10.8
78	59.3	32.3	47.6	25.7	122	73.1	33	73.1	35		238	44.4	14.9	78	39.4	10.8
79	59.8	32.7	48.1	25.9	127	74	34	73.2	36.1		243	44.9	15.2	79	39.7	10.8
80	60.3	33	48.6	26.1	132	74.9	35.2	73.4	37.3		248	45.2	15.4	80	40.1	10.8
81	60.8	33.3	49	26.4	137	75.8	36.1	73.4	38.6		253	45.7	15.7	81	40.4	10.8
82	61.1	33.7	49.5	26.7	142	76.2	37.4	73.7	40		258	46.1	15.9	82	40.7	10.8
83	61.4	34	49.5	26.9	147	76.9	38.4	74.6	41.1		263	46.5	16.1	83	41.2	10.8
84	61.6	34.3	49.9	27.1	152	77.5	39.3	75.8	42.5		268	46.7	16.3	84	41.2	10.8
89	62.8	35.4	52.2	28.1	153	77.5	39.6	75.9	42.8		273	46.5	16.6	85	41.9	10.8
94	64	36.3	54.2	29.3	154	77.4	39.8	76.1	43		278	46	16.8	86	42.6	10.8
99	65.2	37.2	56.1	30.6	155	77.5	40.1	76.4	43.3		283	46.2	16.9	87	43	10.8
104	67.1	38.5	58.1	31.8	156	77.5	40.3	76.7	43.5		288	46	17.2	88	43.3	10.8
109	68.7	39.9	61.1	32.8	157	77.6	40.6	76.9	43.7		293	45.9	17.4	89	43.7	10.8
114	70.4	41.3	62.4	34	158	77.7	40.8	77.2	43.9		298	46.6	17.6	90	44.1	10.8
119	72.8	42.5	62.3	35.3	159	77.8	41.1	77.5	44.1		303	47.3	17.9	91	44.2	10.8
120	72.8	42.8	62.8	35.5	160	77.8	41.3	77.7	44.3		308	47.9	18.1	92	44.4	10.8
121	73	43	63.2	35.8	161	77.9	41.5	77.9	44.6		313	48.7	18.2	93	44.4	10.8
122	73.1	43.3	63.6	36	162	78	41.5	78.2	44.6		318	49.6	18.5	94	44.6	10.9
123	73.3	43.5	63.8	36	163	78	41.8	78.4	44.9		323	51.2	18.8	95	44.7	10.9
124	73.3	43.8	63.8	36.3	164	78	42	78.7	45.2		328	53	19.1	96	44.8	10.9
125	73.4	44	64	36.6	165	78	42.3	78.9	45.5		333	54.4	19.2	101	46.4	10.9
126	73.5	44.3	64.2	36.8	166	78.1	42.6	79.2	45.8		338	55.9	19.6	106	47.1	10.9
127	73.6	44.6	64.4	37	167	78.2	43	79.3	46.1		343	57.9	19.8	111	49.8	10.9
128	73.7	44.9	64.5	37.2	168	78.2	43.2	79.4	46.4		348	59	20.2	116	50.1	10.9
129	73.8	45.2	64.6	37.4	169	78.3	43.5	79.7	46.7		353	60.5	20.7	121	50.3	11
130	73.8	45.5	64.8	37.6	170	78.2	43.8	79.9	47		358	61.9	21.1	126	50.2	11
131	73.4	45.8	65.1	37.8	171	78.2	43.8	80.1	47.3		363	62.9	21.3	131	49.5	11
132	72.9	46	65.4	38.1	172	78.3	44.1	80.3	47.7		368	63.7	21.8	136	49.6	11.1
133	72.4	46.3	65.7	38.3	173	78.3	44.4	80.5	48.1		373	64.5	22.2	141	49.7	11.2
134	72.3	46.7	66	38.6	174	78.3	44.8	80.8	48.7		378	65.3	22.6	146	49.6	11.2
135	72.3	46.9	66.4	38.9	175	78.3	45.1	80.9	49		383	66.1	22.9	151	49.4	11.3
136	72.4	47.2	66.7	39.1	176	78.3	45.4	81.1	49.3		388	66.8	23.1	156	49.7	11.3
137	72.5	47.4	66.9	39.4	177	78.1	45.8	81.3	49.6		393	67.2	23.5	161	50.5	11.5
138	72.6	47.7	67.2	39.7	182	77.5	47.1	82.3	50.7		398	67.9	23.9	166	50.9	11.5
139	72.8	48	67.4	40	187	76.3	49.4	83	51.8		403	68.3	24.3	176	52.4	11.7
140	72.8	48	67.8	40.3	192	77.9	52.9	83.8	53.3		408	68.7	24.6	186	54.2	12
141	72.8	48.3	68.1	40.6	197	79.7	55	84.6	54.6		413	69.1	24.9	196	55.9	12.4
142	72.8	48.5	68.2	40.6	202	81.7	54.6	85.2	55.8		418	69.4	25.3	206	56.9	12.7
143	73.1	48.7	68.3	41	207	82.7	55	86.1	57.6		423	69.9	25.8	216	58.3	13.2
144	73.5	49	68.3	41.3	212	83.8	55.5	86.9	59.1		424	69.9	25.9	226	59.9	13.7
145	73.9	49.2	68.6	41.7	217	84.3	56.6	87.5	60.4		425	70	25.9	236	61.3	14.1
146	74.3	49.3	68.8	42	222	82.2	57.8	88.2	61.5		426	70.1	26.1	246	62.2	14.6
147	74.6	49.5	69.1	42.3	227	82.9	59.2	89	62.7		427	70.2	26.1	256	63.3	15.1
148	74.8	49.7	69.3	42.7	232	83	60.3	89.6	64.1		428	70.3	26.2	266	64.6	15.5
149	75	49.9	69.5	43	237	83.7	61.8	90.1	65.6		433	72.2	26.6	276	66.2	15.9
150	75.1	50	69.8	43.3	242	85.3	63.1	91.6	66.5		438	72.9	26.9	286	67.2	16.2
151	75.1	50.2	69.9	43.7	247	86.7	64.5	93.1	62.6		443	73.5	27.2	296	68.4	16.7
152	75.3	50.4	70.1	44	252	87.8	65.4	93.8	61.1		448	74.2	27.7	306	69.6	17.2
153	75.4	50.6	70.1	44.3	257	88.4	66.8	94.3	65.2		453	74.9	28.1	316	71.9	17.8
154	75.5	50.8	71.7	44.7	262	89	67.3	94.9	65.7		458	75.3	28.9	326	72.8	18.3
159	75.8	51.9	72.3	46.2	267	89.6	69.5	95.4	66.7		463	75.9	28.8	336	73.3	18.9
164	77.9	52.8	73.2	47.3	272	90	70.4	96	66.1		468	76.8	29.2	346	74.2	19.4
169	79.9	53.7	74.1	48.8	277	90.7	73.3	96.3	66.3		473	77.4	29.8	356	75.4	20
174	81	54.8	75.2	50.1	282	90.7	74.6	96.4	69.1		478	77.8	30.2	366	76.6	20.7
179	82.9	55.9	76.1	51.8	287	89.9	76	96.4	68		483	78.2	30.8	376	78.1	21.3
184	84.5	56.8	76.9	53.1	292	92	76.9	96.4	70.1		488	78.5	31.1	386	80	21.9
189	86.1	57.2	78.1	54.6	297	93.1	77.5	96.5	72.8		493	78.9	31.5	396	81.7	22.5
194	87.4	57.9	79	55.9	302	85.6	77.6	96.8	75		498	79.2	31.9	406	82.8	23
199	88.8	52.9	80.3	56.9	307	85.4	78.2	97.1	76.3		503	79.6	32.2	416	84	23.7
204	89.7	53.1	80.9	57.9	312	85.9	79.3	97.3	77.5		508	80.2	32.8	426	85.2	24.3
209	91.7	54.2	81.8	58.7	317	87	80.4	97.8	78		513	80.6	33.2	436	86.1	25
219	94.1	57.1	83.3	60.3	322	88.1	80.9	97.9	79.1		518	81	33.7	446	86.8	25.7
229	95.9	63.2	85.1	61.7	327	88.6	81.6	98.2	80.1		523	81.3	34.1	447	86.9	25.8
239	97.2	66.2	87.2	66	332	92.7	82.5	98.4	81		528	81.5	34.6	448	87	25.9
249	97.7	70	89.1	68.7	337	94.7	83.4	98.3	81.4		533	81.7	35	449	87.1	25.9
259	97.8	74.7	90.7	72	342	95.7	84	98.3	81.5		538	82	35.3	450	87.2	26
269	98	76.9	92.3	74.2	347	96.1	84.6	98.4	82.5		543	82.2	35.8	451	87.2	26.1
279	98.5	79.5	93.4	76.6	352	96.7	83.3	98.5	83.3		548	82.4	36.1	452	87.4	26.2
289	98.8	81.5	94.6	78.7	357	97.5	83.8	98.6	83.9		553	82.6	36.6	453	87.4	26.2
299	98.8	84.2	95.3	80.4	362	98	85.2	98.6	84.7		558	83	37.1	454	87.6	26.3
309	99.1	86.4	95.8	82.5	367	98.2	86.4	98.6	85.2		563	83.6	37.6	455	87.6	26.3
319	99.1	88.7	96.2	84	372	98.3	87.2	98.7	86.4		568	84	38	456	87.7	26.4
329	99.2	90.7	96.7	85.8	377	98.5	88.3	98.7	87.3		573	84.5	38.5	466	88.2	27.1
339	99.3	92.3	97.1	87.1	382	98.7	88.4	98.8	87.8		578	84.9	38.9	476	88.5	27.8
349	99.3	94.4	97.4	88.8	387	98.7	88.9	98.8	88.1		583	85.3	39.4	486	88.6	28.5
359	99.3	95.2	97.6	90.2	392	98.8	89.3	98.9	88.5		588	85.5	39.8	496	88.4	29.2
369	99.4	96.3	97.9	91.5	397	98.8	89.8	98.9	89		593	85.8	40.2	506	88.4	29.9
379	99.5	97	98.1	93	402	98.9	90.3	98.9	89.7		598	86.1	40.7	516	88.8	30.7
389	99.5	97.7	98.3	94.1	407	99	89.7	98.9	90.1		603	86.4	41	526	88.9	31.9
399	99.6	98.2	98.6	95.5	412	99.2	88.6	98.9	90.5		608	86.5	41.4	536	89.1	32.7
409	99.6	98.5	98.8	96.4	417	99.2	89.3	98.9	90.9		613	86.9	41.9	546	89.3	33.7
419	99.6	98.8	98.9	97.1	427	99.2	91	99.1	91.9		618	87.3	42.3	556	89.6	34.5
429	99.7	99	99.1	97.8	437	99.3	92.9	99.2	93		623	87.6	42.8	566	89.8	35.3
439	99.6	99	99.2	98	447	99.4	94	99.3	93.6		628	87.9	43.1	576	89.9	36
449	99.6	99.2	99.4	98.5	457	99.5	95.3	99.4	94.4		629	88	43.2	586	90	36.9
459	99.7	99.3	99.6	98.7	467	99.5	96.1	99.5	95		630	88	43.2	596	90.2	37.7
469	99.8	99.3	99.7	98.9	477	99.7	96.6	99.6	95.5		631	88.1	43.3	606	90.6	38.5
473	99.7	99.3	99.8	99	487	99.7	97.6	99.6	96		632	88.2	43.4	616	90.9	39.2
					497	99.8	97.9	99.8	96.5		633	88.2	43.5	626	91.2	39.9
					507	99.8	98.2	99.8	97		634	88.2	43.6	636	91.5	40.7
					517	99.8	98.3	99.9	97.5		635	88.2	43.7	646	91.9	41.4
					527	99.9	98.3	100	97.8		636	88.2	43.8	656	92.2	42.1
					537	99.9	98.3	100.1	98.3		637	88.3	43.8	666	92.5	42.6
					547	99.9	98.6	100.1	98.7		638	88.3	43.9	676	92.8	43.5
					557	99.9	98.6	100.2	98.9		639	88.4	44	677	92.8	43.5
					567	99.9	99	100.3	99		640	88.5	44.1	678	92.8	43.6
											641	88.5	44.2	679	92.9	43.7
											642	88.5	44.3	680	92.9	43.8
											643	88.6	44.4	681	93	43.9
											644	88.7	44.5	682	93	43.9
											645	88.7	44.6	683	93	43.9
											646	88.7	44.6	684	93	44
											647	88.7	44.8	685	93.1	44
											648	88.7	44.8	686	93.1	44.1
											653	89	45.2	691	93.2	44.5
											658	89.3	45.6	696	93.3	44.8
											663.001	89.7	46	701	93.4	45.1
											668.001	90.1	46.4	706	93.6	45.5
											673.001	90.3	46.9	711	93.8	45.9
											678.002	90.5	47.4	716	93.9	46.2
											683.002	90.9	47.9	721	94.1	46.7
											688.002	91.2	48.3	726	94.3	47
											693.002	91.3	48.9	731	94.5	47.3
											698.003	91.5	49.4	736	94.7	47.7
											703.003	91.7	50	741	94.8	48.1
											708.003	91.7	50.6	746	94.9	48.5
											713.004	92	51.2	751	95.1	48.9
											718.004	92.3	51.8	756	95.2	49.1
											728	92.7	53.4	761	95.2	49.4
											737.996	93.1	55	766	95.4	49.8
											747.992	93.5	56.8	771	95.6	50.2
											757.988	93.8	57.8	776	95.6	50.5
											767.984	94.1	59.1	786	95.8	51.3
											777.98	94.2	60.5	796	96	52
											787.976	94.5	61.8	806	96.2	52.7
											797.972	94.7	62.9	815.999	96.3	53.3
											807.968	95	64	825.999	96.4	54
											817.964	95.1	65.2	835.999	96.7	54.7
											827.96	95.2	66.9	845.999	96.8	55.4
											837.956	95.3	69.7	855.998	97.1	56.1
											847.952	95.4	72.2	865.998	97.2	56.8
											857.948	95.5	73.5	875.998	97.3	57.5
											867.944	95.7	73.9	885.998	97.4	58
											877.94	95.9	74.6	895.997	97.5	58.7
											887.936	95.9	75.1	905.997	97.6	59.5
											897.932	95.9	75.8	915.997	97.8	60.2
											907.928	96	76.6	925.997	97.9	60.8
											917.924	96	77.2	935.997	98	61.4
											927.92	96	78.1	945.996	98.1	62
											937.916	96	79.8	955.996	98.2	62.5
											947.912	96.1	79.9	965.996	98.2	63
											957.908	96.2	80.4	975.996	98.3	63.5
											967.904	96.2	80.9	985.995	98.4	64.1
											977.9	96.4	81.5	995.995	98.5	64.6
											987.896	96.5	81.6	1005.99	98.6	65
											997.892	96.5	82.2	1015.99	98.6	65.6
											1007.89	96.5	82.4	1025.99	98.7	66.2
											1017.88	96.7	82.7	1035.99	98.8	66.7
											1027.88	96.8	83.4	1045.99	98.8	67.2
											1037.88	96.9	84.2	1055.99	98.9	67.7
											1047.87	96.9	84.8	1065.99	98.9	68.2
											1057.87	97	85	1075.99	98.9	68.7
											1067.86	97	85.4	1085.99	99	69.3
											1077.86	97.2	85.9	1095.99	99	69.7
											1087.86	97.3	86.6	1105.99	99.1	70
											1097.85	97.3	87.4	1115.99	99.1	71.8
											1107.85	97.2	88.2	1125.99	99.2	72.2
											1117.84	97.3	88.8	1135.99	99.2	72.9
											1127.84	97.2	89.3	1145.99	99.2	73.3
											1137.84	97.4	89.8	1155.99	99.3	73.7
											1147.83	97.5	90.2	1165.99	99.3	74.3
											1157.83	97.6	90.8	1175.99	99.3	74.8
											1167.82	97.7	91.1	1185.99	99.4	75.2
											1177.82	97.7	91.9	1195.99	99.4	75.5
											1187.82	97.7	92	1205.99	99.4	76.1
											1197.81	97.8	93.2	1215.99	99.5	76.6
											1207.81	97.8	93.4	1225.99	99.5	76.9
											1217.8	97.8	94	1235.99	99.5	77.5
											1227.8	97.9	94.6	1245.99	99.5	77.9
											1237.8	98	95.1	1255.99	99.6	78.3
														1265.99	99.6	78.8
														1275.99	99.6	79.1
														1285.99	99.6	79.5
														1295.99	99.6	80.1
														1305.99	99.6	80.5
														1315.99	99.6	81
														1325.99	99.7	81.3
														1335.99	99.8	81.7
														1345.99	99.8	82
														1355.99	99.8	82.2
														1365.99	99.8	82.6
														1375.99	99.8	83
														1385.99	99.8	83.3
														1395.99	99.8	83.6
														1405.99	99.8	83.9
														1415.99	99.8	84.3
														1425.99	99.9	84.7
														1435.99	99.9	85.2
														1445.98	99.9	85.3
														1455.98	99.9	85.6
														1465.98	99.9	86
														1475.98	99.9	86.5
														1485.98	99.9	86.8
														1495.98	99.9	87
														1505.98	100	87.2
														1515.98	100	87.4
														1525.98	100	88
														1535.98	100	88.5
														1545.98	100	88.7
														1555.98	100	89
														1565.98	100.1	89.3
														1575.98	100.1	89.8
														1585.98	100.1	90.1
														1616	100.1	91.2
														1646.02	100.1	92
														1676.04	100.1	92.8
														1706.05	100.1	93.5
														1736.07	100.1	94.1
														1766.09	100.2	94.9
