# Supplementary material for: Boiling Time to Estimated Stunning and Death of Decapod Crustaceans of Different Sizes and Shapes
Source: Animals (Basel). 2024 Nov 14;14(22):3277. doi: 10.3390/ani14223277 (PMC11591275; doi:10.3390/ani14223277)
Supplement: Supplementary file 1 [file animals-14-03277-s001.zip › Table S1.xlsx]

## Sheet: Ark1
Common name	Sample #	BM (g)	SA (mm2)	Volume (mm3)	Sphericity
Baltic prawn	Pads_geo_1	0.21	408.3	180.7	0.378568		Abbreviations
Baltic prawn	Pads_geo_2	0.36	618.9	328.6	0.372085		BM	Body mass
Baltic prawn	Pads_geo_3	0.34	611.6	303.5	0.357099		SA	Surface area
Baltic prawn	Pads_geo_4	0.3	470.7	262.1	0.420776
Baltic prawn	Pads_geo_5	0.54	817.7	471	0.358017
Baltic prawn	Pads_geo_6	0.49	722	416.5	0.373557
Baltic prawn	Pads_geo_7	0.49	740.6	430.1	0.37206
Baltic prawn	Pads_geo_8	0.55	776.2	491.3	0.38792
Baltic prawn	Pads_geo_9	0.58	903.4	528.3	0.349831
Baltic prawn	Pads_geo_10	0.75	1056.4	666	0.349118
Baltic prawn	Pads_geo_11	0.95	1280.5	837	0.335419
Baltic prawn	Pads_geo_12	0.87	1167.4	773.8	0.349154
Baltic prawn	Pads_geo_13	1.12	1377.8	1040.5	0.360407
Baltic prawn	Pads_geo_14	1.21	1345	1112.5	0.386037
Baltic prawn	Pads_geo_15	1.43	1866.7	1305.3	0.309421
Baltic prawn	Pads_geo_16	1.5	1788.8	1371.9	0.333788
Baltic prawn	Pads_geo_17	1.35	1542.2	1210.3	0.356127
Baltic prawn	Pads_geo_18	1.71	2194.8	1530.5	0.292625
Baltic prawn	Pads_geo_19	1.6	1920.6	1417.8	0.317778
Baltic prawn	Pads_geo_20	1.94	2255.9	1746.7	0.310916
Baltic prawn	Pads_geo_21	1.97	2428.9	1795.6	0.294136
Baltic prawn	Pads_geo_22	2.05	2370.6	1825.6	0.304717
Baltic prawn	Pads_geo_23	2.42	2835.5	2221.7	0.290388
Baltic prawn	Pads_geo_24	2.37	2840.7	2165.2	0.284921
Baltic prawn	Pads_geo_25	2.64	2768.9	2422.9	0.315065
Baltic prawn	Pads_geo_26	2.26	2669	2054.9	0.292862
Baltic prawn	Pads_geo_27	3.28	4013	3288.59	0.266494
Signal crayfish	Plen_geo_1	4.56	4605	4153.1	0.271333
Signal crayfish	Plen_geo_2	5.02	4583	4615.8	0.292527
Signal crayfish	Plen_geo_3	6.58	6052	6111.9	0.267118
Signal crayfish	Plen_geo_4	6.9	6035	6375.4	0.275515
Signal crayfish	Plen_geo_5	9.22	7858	8398.7	0.254281
Signal crayfish	Plen_geo_6	12.07	8756	11138.9	0.275469
Signal crayfish	Plen_geo_7	15.42	11253	14275.8	0.2529
Signal crayfish	Plen_geo_8	20.7	13430	18727.1	0.253935
Signal crayfish	Plen_geo_9	24.44	15616	22470	0.246594
Signal crayfish	Plen_geo_10	35.14	19904	31222	0.240908
Signal crayfish	Plen_geo_11	53.45	26138	47892	0.243998
Signal crayfish	Plen_geo_12	74.05	35640	66970	0.223769
Signal crayfish	Plen_geo_13	0.73	1173.3	717.86	0.330447
Lobster	Hgam_geo_1	417	113424	376104	0.222152
Lobster	Hgam_geo_2	773.5	200252	705878	0.191452
Lobster	Hgam_geo_3	518.6	132134	474909	0.22278
Green crab	Cmae_geo_1	0.35	487	315	0.459722
Green crab	Cmae_geo_2	0.51	699	480	0.424132
Green crab	Cmae_geo_3	0.73	712	662	0.515913
Green crab	Cmae_geo_4	1.14	1039	1026	0.473478
Green crab	Cmae_geo_5	1.03	1059	932	0.435711
Green crab	Cmae_geo_6	2.25	1755	2028	0.441488
Green crab	Cmae_geo_7	3.77	2621	3376	0.415227
Green crab	Cmae_geo_8	5.3	3500	4730	0.389335
Green crab	Cmae_geo_9	8.86	5090	7914	0.377309
Green crab	Cmae_geo_10	9.04	5023	8007	0.385331
Green crab	Cmae_geo_11	11.65	6842	10279	0.334145
Green crab	Cmae_geo_12	12.88	7068	11344	0.345434
Green crab	Cmae_geo_13	21.43	10802	18597	0.31425
Green crab	Cmae_geo_14	22.22	12161	20554	0.298386
Green crab	Cmae_geo_15	38.33	15398	33212	0.324501
Green crab	Cmae_geo_16	41.26	19239	35180	0.269877
Green crab	Cmae_geo_17	62.82	26356	54312	0.263149
Green crab	Cmae_geo_18	70.95	31458	58873	0.232647
Green crab	Cmae_geo_19	83.93	32946	70622	0.250789
Brown crab	Cpag_geo_1	5	3508	4585	0.380467
Brown crab	Cpag_geo_2	16.59	8126	14287	0.350403
Brown crab	Cpag_geo_3	20.58	10271	16969	0.310915
Brown crab	Cpag_geo_4	38.65	17372	31774	0.279264
Brown crab	Cpag_geo_5	40.14	15785	33090	0.31577
Brown crab	Cpag_geo_6	61.36	24769	54168	0.279514
Brown crab	Cpag_geo_7	64.4	26920	58135	0.269588
Brown crab	Cpag_geo_8	76.99	34514	68520	0.234621
Brown crab	Cpag_geo_9	77.4	29896	65581	0.263061
Brown crab	Cpag_geo_10	709.3	119696	594784	0.285744
Brown crab	Cpag_geo_11	505.4	99180	453205	0.287689
Brown crab	Cpag_geo_12	884.9	141007	727488	0.277413
Brown crab	Cpag_geo_13	699.4	138424	624538	0.255258
Brown crab	Cpag_geo_14	440.2	83085	371234	0.300649
Brown crab	Cpag_geo_15	365.2	84067	333719	0.276766
Brown crab	Cpag_geo_16	302.5	63739	263552	0.311882
Brown crab	Cpag_geo_17	377.5	73306	316888	0.30663
Brown crab	Cpag_geo_18	182.4	48076	158836	0.295022
Brown crab	Cpag_geo_19	89.5	25345	78684	0.350361
Brown crab	Cpag_geo_20	108.6	32073	100457	0.325835
